# Supplementary material for: Four-week inhibition of the renin–angiotensin system in spontaneously hypertensive rats results in persistently lower blood pressure with reduced kidney renin and changes in expression of relevant gene networks
Source: Cardiovasc Res. 2024 Mar 19;120(7):769–81. doi: 10.1093/cvr/cvae053 (PMC11135646; doi:10.1093/cvr/cvae053)
Supplement: cvae053_Supplementary_Data [file cvae053_supplementary_data.zip]

Archive with 3 entries (3 files):
- Revised Supp Methods .docx
- Supplementary Figures.docx
- Supplementary Tables.xlsx
