# Supplementary material for: Four-week inhibition of the renin–angiotensin system in spontaneously hypertensive rats results in persistently lower blood pressure with reduced kidney renin and changes in expression of relevant gene networks
Source: Cardiovasc Res. 2024 Mar 19;120(7):769–81. doi: 10.1093/cvr/cvae053 (PMC11135646; doi:10.1093/cvr/cvae053)
Supplement: cvae053_Supplementary_Data [file cvae053_supplementary_data.zip › Supplementary Tables.xlsx]

## Sheet: Table S1
Table S1: 306 protein coding and non protein coding RNAs (272 protein coding, 15 lncRNAs, 19 other non-coding RNAs) used in multivariate analyses (mixOmics)
GeneID	symbol	biotype	chr	start	end	strand
ENSRNOG00000000034	Nuak2	protein_coding	13	49092306	49109050	+
ENSRNOG00000000609	Ipmk	protein_coding	20	18457310	18489833	-
ENSRNOG00000001607	Adamts1	protein_coding	11	25342126	25350974	-
ENSRNOG00000001843	Bcl6	protein_coding	11	80255790	80279075	+
ENSRNOG00000002309	Hlx	protein_coding	13	102637769	102643223	-
ENSRNOG00000004139	Ndel1	protein_coding	10	55411901	55444861	-
ENSRNOG00000005227	Tfap4	protein_coding	10	11206226	11223370	+
ENSRNOG00000005359	Csrnp3	protein_coding	3	51883559	52120290	+
ENSRNOG00000007012	Ly75	protein_coding	3	46365165	46457201	-
ENSRNOG00000008915	Prima1	protein_coding	6	127075954	127127413	-
ENSRNOG00000009205	Lmo4	protein_coding	2	250218641	250241673	-
ENSRNOG00000009447	Fam221a	protein_coding	4	79021872	79043844	+
ENSRNOG00000010392	Nrg1	protein_coding	16	63837216	64057434	+
ENSRNOG00000011668	Nfil3	protein_coding	17	12261102	12276315	+
ENSRNOG00000013378	Svopl	protein_coding	4	65668338	65733001	-
ENSRNOG00000013570	Rad54l2	protein_coding	8	115394971	115451405	-
ENSRNOG00000014516	Hs6st1	protein_coding	9	42620006	42659184	+
ENSRNOG00000015679	Dok4	protein_coding	19	10563423	10574093	+
ENSRNOG00000016250	Ammecr1l	protein_coding	18	24540659	24563576	+
ENSRNOG00000016551	Bcl2l11	protein_coding	3	120726906	120764192	+
ENSRNOG00000016846	Pik3cd	protein_coding	5	166602053	166628028	-
ENSRNOG00000017198	Hif3a	protein_coding	1	78976318	78997869	-
ENSRNOG00000018359	Smad7	protein_coding	18	71395830	71424157	+
ENSRNOG00000021817	Irak2	protein_coding	4	145594575	145651053	+
ENSRNOG00000022975	Nfam1	protein_coding	7	123856567	123892429	-
ENSRNOG00000026186	Syde2	protein_coding	2	251863069	251894037	+
ENSRNOG00000029543	Cish	protein_coding	8	116054465	116060723	+
ENSRNOG00000029830	Adm2	protein_coding	7	130296897	130298644	+
ENSRNOG00000046482	Znf750	protein_coding	10	110698891	110701137	-
ENSRNOG00000047236	AABR07008066.2	protein_coding	2	41467064	41467252	+
ENSRNOG00000054033	Adap1	protein_coding	12	17416327	17468212	+
ENSRNOG00000054989	Grhl1	protein_coding	6	43743702	43794342	+
ENSRNOG00000056970	AABR07063425.3	protein_coding	6	30638738	30643594	-
ENSRNOG00000058186	Errfi1	protein_coding	5	167952728	167966009	+
ENSRNOG00000060931	Rspry1	protein_coding	19	10770574	10826895	-
ENSRNOG00000000457	Tap1	protein_coding	20	3979035	3989669	+
ENSRNOG00000000775	Mog	protein_coding	20	2004052	2014286	+
ENSRNOG00000001984	Kcne1	protein_coding	11	32498261	32508420	-
ENSRNOG00000002134	Gbp6	protein_coding	14	5928737	5945321	+
ENSRNOG00000002241	Hspbap1	protein_coding	11	68141342	68197834	-
ENSRNOG00000002602	Serpinb12	protein_coding	13	26970660	26998357	+
ENSRNOG00000002754	Areg	protein_coding	14	18521930	18531179	-
ENSRNOG00000002937	Ren	protein_coding	13	50502724	50514151	-
ENSRNOG00000002984	Bmp15	protein_coding	X	17016778	17023418	+
ENSRNOG00000003476	Slc6a4	protein_coding	10	63153651	63176463	-
ENSRNOG00000003991	Ankar	protein_coding	9	53013413	53084010	+
ENSRNOG00000004177	Myo1a	protein_coding	7	71004417	71019372	+
ENSRNOG00000004417	Fam117a	protein_coding	10	83154423	83198679	+
ENSRNOG00000004461	NEWGENE_6497122	protein_coding	10	13112212	13115294	-
ENSRNOG00000004482	Ccdc88c	protein_coding	6	124905808	125027553	-
ENSRNOG00000004757	Tmem158	protein_coding	8	132344710	132345708	-
ENSRNOG00000005214	Plek	protein_coding	14	100151210	100217913	-
ENSRNOG00000005650	Pgf	protein_coding	6	108994018	109004598	-
ENSRNOG00000006204	Slc30a3	protein_coding	6	26642783	26650105	+
ENSRNOG00000007443	Jag1	protein_coding	3	130079361	130114770	-
ENSRNOG00000007477	Edn3	protein_coding	3	172856733	172880450	+
ENSRNOG00000007508	Lrtm2	protein_coding	4	151375572	151390263	-
ENSRNOG00000007690	Cmpk2	protein_coding	6	45683234	45694822	+
ENSRNOG00000008169	Slc24a2	protein_coding	5	105336262	105582375	-
ENSRNOG00000008283	B4galt5	protein_coding	3	164039731	164095878	-
ENSRNOG00000008336	Tnfrsf11b	protein_coding	7	93798545	93826665	-
ENSRNOG00000008761	Ncs1	protein_coding	3	10553589	10602672	-
ENSRNOG00000008870	Atf7ip	protein_coding	4	170518673	170559532	+
ENSRNOG00000009113	Marcksl1	protein_coding	5	147714163	147716485	+
ENSRNOG00000009173	Smad6	protein_coding	8	68898296	68966108	-
ENSRNOG00000009329	Nr1d1	protein_coding	10	86683875	86690815	-
ENSRNOG00000009482	Emx2	protein_coding	1	280633938	280640946	+
ENSRNOG00000012442	Cemip	protein_coding	1	146069771	146226462	-
ENSRNOG00000013282	Mctp1	protein_coding	2	3400977	4088989	+
ENSRNOG00000013866	Usp49	protein_coding	9	15317413	15375365	-
ENSRNOG00000014179	Rps2	protein_coding	10	14088319	14089979	+
ENSRNOG00000014338	Slc25a25	protein_coding	3	11442397	11452529	-
ENSRNOG00000015401	Mapk4	protein_coding	18	69894684	69944632	-
ENSRNOG00000015458	Hemk1	protein_coding	8	116082005	116092763	-
ENSRNOG00000015637	LOC690507	protein_coding	3	149802621	149812183	+
ENSRNOG00000016231	Polr2d	protein_coding	18	24570762	24577894	+
ENSRNOG00000016791	Chka	protein_coding	1	219077771	219126220	+
ENSRNOG00000016978	LOC308990	protein_coding	1	198528635	198531201	+
ENSRNOG00000017330	AC103221.1	protein_coding	1	190964507	190965115	-
ENSRNOG00000017980	Itgal	protein_coding	1	198744050	198781750	+
ENSRNOG00000018445	Agt	protein_coding	19	57321640	57333433	-
ENSRNOG00000020274	Taf5	protein_coding	1	266844480	266859965	+
ENSRNOG00000020298	Bag3	protein_coding	1	199941161	199965191	+
ENSRNOG00000020573	Efna1	protein_coding	2	188588796	188596222	-
ENSRNOG00000021250	Rnf24	protein_coding	3	123848825	123849788	-
ENSRNOG00000021524	Mrap	protein_coding	11	30904733	30915225	+
ENSRNOG00000022107	RT1-M6-1	protein_coding	20	2057689	2079467	+
ENSRNOG00000022772	Prickle1	protein_coding	7	134702964	134722215	-
ENSRNOG00000023428	Pik3r5	protein_coding	10	55013703	55080421	+
ENSRNOG00000024073	Syce1	protein_coding	1	213523639	213534641	-
ENSRNOG00000024785	Mcpt3	protein_coding	15	34751550	34796223	+
ENSRNOG00000024917	Als2cr12	protein_coding	9	65665664	65693822	-
ENSRNOG00000025142	Mex3b	protein_coding	1	144831523	144835747	+
ENSRNOG00000025781	Sec31b	protein_coding	1	264268338	264294630	-
ENSRNOG00000026037	Plb1	protein_coding	6	25397537	25507073	-
ENSRNOG00000026605	Ifi27l2b	protein_coding	6	127336305	127337791	-
ENSRNOG00000026807	LOC362863	protein_coding	7	27240876	27307580	+
ENSRNOG00000027833	Fnip2	protein_coding	2	178225915	178334900	-
ENSRNOG00000027976	Il22ra1	protein_coding	5	154077944	154106433	+
ENSRNOG00000028580	Pcnx2	protein_coding	19	58583632	58735173	-
ENSRNOG00000028651	RGD1566386	protein_coding	12	18105753	18139444	-
ENSRNOG00000028662	AABR07049821.2	protein_coding	5	139857363	139864393	-
ENSRNOG00000028975	LOC102549173	protein_coding	2	198380426	198380836	-
ENSRNOG00000029253	LOC690435	protein_coding	6	128093472	128117579	-
ENSRNOG00000030145	RGD1561667	protein_coding	1	55219773	55221609	+
ENSRNOG00000030410	Zfp958	protein_coding	12	5485903	5490935	-
ENSRNOG00000030729	C4b	protein_coding	20	4302344	4316715	-
ENSRNOG00000031716	LOC100910978	protein_coding	17	15533972	15566332	-
ENSRNOG00000032048	Zfp462	protein_coding	5	71742911	71823139	+
ENSRNOG00000033045	LOC103690002	protein_coding	4	170766900	170767382	+
ENSRNOG00000033567	Musk	protein_coding	5	75392790	75498694	+
ENSRNOG00000037600	Sim1	protein_coding	20	55594676	55673995	+
ENSRNOG00000037768	Rab43	protein_coding	4	119695013	119714302	-
ENSRNOG00000038330	RGD1359508	protein_coding	2	128675814	128700640	+
ENSRNOG00000039858	Mfsd12	protein_coding	7	11216975	11223649	-
ENSRNOG00000042536	Pde4d	protein_coding	2	40554146	41464264	+
ENSRNOG00000042717	Ciart	protein_coding	2	197987705	197991574	-
ENSRNOG00000042826	Zfp52	protein_coding	1	61382118	61426320	+
ENSRNOG00000042971	LOC363337	protein_coding	19	27858879	27862827	-
ENSRNOG00000045872	Tmem125	protein_coding	5	137371825	137373205	+
ENSRNOG00000046216	Cd300c2	protein_coding	10	104975877	105051965	+
ENSRNOG00000046670	LOC100911689	protein_coding	1	99323939	99327958	-
ENSRNOG00000046751	LOC688649	protein_coding	19	27835890	27840821	+
ENSRNOG00000046834	C3	protein_coding	9	9721105	9747167	+
ENSRNOG00000047300	Bdkrb2	protein_coding	6	129399468	129429676	+
ENSRNOG00000047721	LOC103690041	protein_coding	13	26463404	26466421	+
ENSRNOG00000048222	Nlrc5	protein_coding	19	10905542	10976396	-
ENSRNOG00000048441	Wdr82	protein_coding	8	114866768	114884635	+
ENSRNOG00000048686	AABR07066379.1	protein_coding	9	8349033	8442298	+
ENSRNOG00000048817	Gspt2	protein_coding	X	63954727	63961613	-
ENSRNOG00000048894	Zfp74	protein_coding	1	88232617	88240057	-
ENSRNOG00000049028	C5ar2	protein_coding	1	78166810	78180216	-
ENSRNOG00000049075	Fabp5	protein_coding	2	93981656	93985378	-
ENSRNOG00000049489	LOC102552166	protein_coding	8	114184555	114217321	-
ENSRNOG00000050156	AABR07063425.2	miRNA	6	30640660	30640716	+
ENSRNOG00000050545	AABR07015056.1	miRNA	14	46525889	46525945	+
ENSRNOG00000051234	AABR07030147.1	lncRNA	10	71158140	71159498	-
ENSRNOG00000051688	Syt15	protein_coding	16	10554136	10564927	+
ENSRNOG00000052310	Pkd1l3	protein_coding	19	41989650	42054018	-
ENSRNOG00000053122	Scn1a	protein_coding	3	52381975	52510507	-
ENSRNOG00000053155	AABR07027811.2	protein_coding	17	44760056	44760466	+
ENSRNOG00000053699	AC096809.1	protein_coding	1	253186015	253186695	-
ENSRNOG00000054217	Runx3	protein_coding	5	153507093	153531137	+
ENSRNOG00000054637	AC115371.3	lncRNA	15	33502059	33508577	+
ENSRNOG00000054657	AABR07015067.2	miRNA	14	46590427	46590483	+
ENSRNOG00000055097	Terb1	protein_coding	19	682065	736315	+
ENSRNOG00000055154	AABR07063462.1	miRNA	6	31049116	31049172	+
ENSRNOG00000055390	RF01290	snoRNA	10	56273201	56273342	-
ENSRNOG00000055570	AABR07034940.2	protein_coding	12	1509254	1512130	-
ENSRNOG00000055617	AABR07044171.2	lncRNA	19	61312243	61316961	-
ENSRNOG00000055958	AABR07007584.3	lncRNA	2	20315411	20326414	+
ENSRNOG00000057214	AABR07043510.1	lncRNA	19	28986730	28990676	-
ENSRNOG00000057347	Cebpb	protein_coding	3	164424515	164425910	+
ENSRNOG00000057556	Pdzrn3	protein_coding	4	133717139	133951264	-
ENSRNOG00000058531	RF00105	snoRNA	1	116751203	116751280	-
ENSRNOG00000058780	Igfbp1	protein_coding	14	87448692	87453785	+
ENSRNOG00000058825	RF00108	snoRNA	1	194917277	194917369	-
ENSRNOG00000059091	Potem	protein_coding	16	21955168	22116834	-
ENSRNOG00000059140	Myo1g	protein_coding	14	86781202	86796378	-
ENSRNOG00000060324	AABR07065274.1	lncRNA	6	118507947	118519172	+
ENSRNOG00000060486	Ptges3l1	protein_coding	X	45410546	45419817	-
ENSRNOG00000060989	RF00419	snoRNA	1	214429403	214429536	+
ENSRNOG00000061509	RF00407	snoRNA	19	12755543	12755683	-
ENSRNOG00000061690	Sycp2	protein_coding	3	173884287	173947018	-
ENSRNOG00000001174	Pde9a	protein_coding	20	10123651	10216548	+
ENSRNOG00000001425	Sh2b2	protein_coding	12	23473270	23501036	+
ENSRNOG00000001548	Nfe2l2	protein_coding	3	62497571	62524996	-
ENSRNOG00000001728	LOC100909474	protein_coding	11	73676601	73678984	-
ENSRNOG00000001868	LOC100911248	protein_coding	11	87778312	87815043	-
ENSRNOG00000002273	Naaa	protein_coding	14	17283124	17302366	+
ENSRNOG00000002350	Eaf2	protein_coding	11	66878658	66923092	+
ENSRNOG00000002972	Spata46	protein_coding	13	88644520	88648145	+
ENSRNOG00000003219	Trim16	protein_coding	10	49231730	49254621	+
ENSRNOG00000003439	Il15	protein_coding	19	23542889	23554594	-
ENSRNOG00000003616	Grem2	protein_coding	13	92894431	92988137	-
ENSRNOG00000004273	Ifitm1	protein_coding	1	213766758	213767815	+
ENSRNOG00000004517	Igf1	protein_coding	7	28412198	28486609	+
ENSRNOG00000004686	Spop	protein_coding	10	83231238	83311592	+
ENSRNOG00000005248	Slc1a4	protein_coding	14	104581190	104612597	-
ENSRNOG00000005369	Kcnj3	protein_coding	3	41019898	41181070	+
ENSRNOG00000005825	Lyz2	protein_coding	7	60335969	60341264	-
ENSRNOG00000007118	Eva1a	protein_coding	4	112773938	112823659	+
ENSRNOG00000007822	Vgll4	protein_coding	4	146779276	146839397	-
ENSRNOG00000008351	RGD1308117	protein_coding	15	51834703	51839341	-
ENSRNOG00000008360	Pcgf1	protein_coding	4	113910685	113913687	+
ENSRNOG00000008487	Amotl2	protein_coding	8	111209908	111226226	+
ENSRNOG00000008965	Socs2	protein_coding	7	36495480	36499784	-
ENSRNOG00000009343	Evpl	protein_coding	10	105100336	105116916	-
ENSRNOG00000010029	Ubald2	protein_coding	10	105393072	105396863	+
ENSRNOG00000010549	Tspo	protein_coding	7	124460358	124470609	+
ENSRNOG00000010626	Sphk1	protein_coding	10	105498728	105504393	+
ENSRNOG00000010701	Depdc1b	protein_coding	2	40000313	40069975	+
ENSRNOG00000010959	Klhl25	protein_coding	1	137333881	137359072	-
ENSRNOG00000011647	S100a6	protein_coding	2	190007216	190008511	+
ENSRNOG00000011882	Gab2	protein_coding	1	162083030	162279727	+
ENSRNOG00000012027	Bco1	protein_coding	19	49637016	49673808	+
ENSRNOG00000012172	Spi1	protein_coding	3	79918969	79938301	+
ENSRNOG00000012747	Spock1	protein_coding	17	7675531	7797863	+
ENSRNOG00000014302	Dlgap3	protein_coding	5	145257714	145304536	+
ENSRNOG00000014522	Mlycd	protein_coding	19	52032886	52048753	+
ENSRNOG00000014648	Efnb2	protein_coding	16	86631064	86675049	+
ENSRNOG00000015036	Ctgf	protein_coding	1	21851660	21854773	-
ENSRNOG00000015131	Ube2c	protein_coding	3	161236898	161241159	+
ENSRNOG00000015304	Tmem160	protein_coding	1	78417719	78420427	+
ENSRNOG00000015718	RGD1307461	protein_coding	8	116094851	116104664	+
ENSRNOG00000015902	Cpxm2	protein_coding	1	204048785	204087001	-
ENSRNOG00000016274	Zfp580	protein_coding	1	72338877	72339395	-
ENSRNOG00000016826	Pla2g2d	protein_coding	5	157222636	157228791	+
ENSRNOG00000017127	Rpl28	protein_coding	1	72619282	72621519	-
ENSRNOG00000017137	Eef1akmt2	protein_coding	1	204831540	204855627	-
ENSRNOG00000017671	Rasa3	protein_coding	16	81318633	81434363	-
ENSRNOG00000017749	Nkg7	protein_coding	1	98492828	98493978	-
ENSRNOG00000017808	Klf15	protein_coding	4	122365093	122377659	+
ENSRNOG00000017878	Aldh1a7	protein_coding	1	240562423	240601744	-
ENSRNOG00000018484	Plk3	protein_coding	5	135997725	136002900	-
ENSRNOG00000018773	Mtrf1l	protein_coding	1	42475792	42486035	-
ENSRNOG00000018881	Rnasek	protein_coding	10	56848369	56850085	-
ENSRNOG00000018903	Pik3r1	protein_coding	2	31745088	31826867	-
ENSRNOG00000019305	Sh3tc2	protein_coding	18	57286322	57347577	+
ENSRNOG00000019614	Ptpn22	protein_coding	2	206342066	206390348	+
ENSRNOG00000020393	Rhog	protein_coding	1	167335248	167347671	-
ENSRNOG00000020628	LOC103690068	protein_coding	1	87190381	87191588	-
ENSRNOG00000020674	Rpl27	protein_coding	10	89352835	89356547	+
ENSRNOG00000020679	Icam1	protein_coding	8	22035256	22047059	+
ENSRNOG00000020843	LOC100360087	protein_coding	1	101448346	101449829	-
ENSRNOG00000022640	AABR07003235.1	protein_coding	1	99578372	99587205	-
ENSRNOG00000022941	AABR07004746.1	protein_coding	1	154131926	154132330	+
ENSRNOG00000023005	LOC681325	protein_coding	X	80359555	80363168	+
ENSRNOG00000023208	Myorg	protein_coding	5	57876498	57881944	-
ENSRNOG00000024903	Slc7a13	protein_coding	5	33784715	33805616	+
ENSRNOG00000026286	Nhlrc1	protein_coding	17	18059382	18060572	+
ENSRNOG00000026293	Jun	protein_coding	5	114011189	114014277	-
ENSRNOG00000027864	Ppial4d	protein_coding	14	86673775	86677443	+
ENSRNOG00000028273	Tmem150b	protein_coding	1	72692105	72701593	+
ENSRNOG00000028473	LOC691551	protein_coding	1	190914946	190947024	+
ENSRNOG00000028841	Mt1m	protein_coding	20	3677474	3677847	+
ENSRNOG00000029082	AABR07005031.1	protein_coding	1	176078574	176079125	-
ENSRNOG00000029173	AABR07053716.1	protein_coding	3	122285243	122285611	+
ENSRNOG00000029449	Ror1	protein_coding	5	119097715	119241733	+
ENSRNOG00000029512	LOC100361854	protein_coding	X	115495698	115496045	-
ENSRNOG00000029698	Pim3	protein_coding	7	129860114	129863441	+
ENSRNOG00000029886	Hba-a2	protein_coding	10	15602794	15603649	-
ENSRNOG00000030736	Hist2h2ac	protein_coding	2	198360301	198360678	-
ENSRNOG00000031247	Lekr1	protein_coding	2	157453428	157620210	+
ENSRNOG00000031736	LOC108351703	protein_coding	8	55275624	55276070	-
ENSRNOG00000031960	AABR07019341.1	protein_coding	15	100303346	100303807	-
ENSRNOG00000032765	AABR07068536.1	protein_coding	9	106913923	106914330	-
ENSRNOG00000032777	AABR07058519.1	protein_coding	7	121942684	121943121	-
ENSRNOG00000033059	Galnt6	protein_coding	7	142322172	142352382	-
ENSRNOG00000033830	Slc7a12	protein_coding	2	88559702	88660449	-
ENSRNOG00000033916	AC141489.1	protein_coding	5	159606647	159606989	+
ENSRNOG00000033923	Aox2	protein_coding	9	65177511	65265149	+
ENSRNOG00000036301	AC128792.1	miRNA	1	101448331	101448436	-
ENSRNOG00000036984	Slco1a1	protein_coding	4	176158640	176231344	-
ENSRNOG00000037247	Rras	protein_coding	1	101012822	101016720	+
ENSRNOG00000037563	Cd68	protein_coding	10	56268720	56270640	-
ENSRNOG00000037982	Tmem236	protein_coding	17	81280898	81342095	+
ENSRNOG00000038047	Mt1	protein_coding	17	78793336	78793724	+
ENSRNOG00000038218	Ndufc1	protein_coding	2	140462900	140464607	-
ENSRNOG00000038610	AABR07034445.1	protein_coding	11	72108963	72109964	-
ENSRNOG00000041826	AABR07053152.1	miRNA	3	94352177	94352256	-
ENSRNOG00000042230	RGD1307182	protein_coding	9	14646151	14654305	-
ENSRNOG00000043026	AC128207.2	protein_coding	7	2961442	2961873	-
ENSRNOG00000043124	Cckar	protein_coding	14	59611434	59619783	+
ENSRNOG00000043170	LOC685391	protein_coding	4	82648103	82654785	-
ENSRNOG00000046585	AABR07054370.1	protein_coding	3	150188455	150227405	+
ENSRNOG00000047214	AABR07006775.1	protein_coding	1	257747175	257749708	+
ENSRNOG00000047491	AABR07037520.1	protein_coding	X	23081125	23090507	+
ENSRNOG00000047898	Hist2h2aa3	protein_coding	2	198381798	198382190	-
ENSRNOG00000048317	Hist2h2ab	protein_coding	2	198359754	198360146	+
ENSRNOG00000049943	Sinhcaf	protein_coding	4	183401318	183426439	-
ENSRNOG00000051286	LOC100911516	protein_coding	9	101106892	101107575	-
ENSRNOG00000051719	AABR07065498.1	protein_coding	6	132116518	132183434	-
ENSRNOG00000052085	AABR07049688.1	lncRNA	5	133150111	133159571	-
ENSRNOG00000052207	LOC100909878	protein_coding	2	55055297	55055758	-
ENSRNOG00000052563	RF01294	snoRNA	4	157233646	157233906	+
ENSRNOG00000052573	RF00567	snoRNA	3	138393201	138393439	-
ENSRNOG00000053756	Rps15al4	protein_coding	2	55108795	55109232	-
ENSRNOG00000054275	Nsun3	protein_coding	11	38536165	38590107	+
ENSRNOG00000054508	Foxp2	protein_coding	4	41364441	41942023	+
ENSRNOG00000054531	AABR07016578.2	lncRNA	14	105138086	105141787	-
ENSRNOG00000054855	AABR07014855.1	lncRNA	14	33960443	33961685	-
ENSRNOG00000054907	AABR07012100.2	lncRNA	2	185437773	185438589	-
ENSRNOG00000055178	AABR07058124.4	protein_coding	7	101138549	101138860	-
ENSRNOG00000055526	AC126292.2	protein_coding	5	135687538	135687897	+
ENSRNOG00000056358	Ccdc27	protein_coding	5	171312793	171327450	-
ENSRNOG00000056396	AABR07006120.1	lncRNA	1	222969448	222975509	-
ENSRNOG00000056411	Hist1h2ai	protein_coding	17	44520537	44520929	+
ENSRNOG00000056555	AABR07054983.1	protein_coding	3	177397892	177398385	+
ENSRNOG00000056596	Alas1	protein_coding	8	114927722	114940177	-
ENSRNOG00000056599	RF00563	snoRNA	7	31818021	31818266	-
ENSRNOG00000057923	RF00319	snoRNA	1	174684259	174684441	+
ENSRNOG00000058109	AABR07008152.1	protein_coding	2	46040030	46042636	-
ENSRNOG00000058437	LOC684773	protein_coding	17	44758460	44758852	+
ENSRNOG00000058710	AABR07021465.2	lncRNA	13	73867554	73868780	-
ENSRNOG00000059146	AABR07006328.2	lncRNA	1	229097483	229100403	+
ENSRNOG00000059487	AABR07045405.1	protein_coding	20	46519431	46519664	+
ENSRNOG00000060559	RF01296	snoRNA	4	157700593	157700920	-
ENSRNOG00000060816	RF00554	snoRNA	10	56274096	56274238	-
ENSRNOG00000060844	AABR07013165.1	lncRNA	2	225801121	225803115	-
ENSRNOG00000060927	AABR07057683.1	lncRNA	7	83989468	83991369	-
ENSRNOG00000061106	RF00004	snRNA	9	79578016	79578206	+
ENSRNOG00000061441	AABR07071935.1	protein_coding	X	157200568	157200981	-
ENSRNOG00000061536	RF00045	snoRNA	5	150529715	150529928	-
ENSRNOG00000061579	AABR07070810.1	protein_coding	8	85489553	85490050	+
ENSRNOG00000061779	Man2b2	protein_coding	14	78939903	78964961	+

## Sheet: Table S2
Table S2: 45 differentially expressed miRNAs used in multivariate analyses (mixOmics)
GeneID	log2FC	logFC	logCPM	LR	PValue	FDR
rno-miR-145-5p	-0.991056	0.503109	11.6536	17.2083	3.34966e-05	0.0160449
rno-miR-144-3p	4.47331	22.2127	4.04151	15.7377	7.27614e-05	0.0174263
rno-miR-32-5p	3.17817	9.05161	6.71756	14.0126	0.000181587	0.025245
rno-let-7f-5p	1.25233	2.38227	13.7827	13.7322	0.000210814	0.025245
rno-miR-185-5p	0.587487	1.50263	10.4218	12.4723	0.000413024	0.0262224
rno-miR-190a-5p	2.9423	7.68634	2.07994	12.0832	0.000508794	0.0262224
rno-miR-98-5p	1.16655	2.24474	7.55517	12.0082	0.000529679	0.0262224
rno-miR-1b	1.78388	3.4435	6.49103	12.0062	0.00053023	0.0262224
rno-miR-339-5p	-0.856389	0.552333	10.0487	11.9729	0.000539789	0.0262224
rno-miR-3559-5p	1.75063	3.36506	6.61637	11.9467	0.00054744	0.0262224
rno-miR-326-3p	-0.822218	0.565572	6.35629	11.5331	0.000683688	0.0293784
rno-miR-19a-3p	2.55052	5.85844	4.4437	11.3961	0.000735994	0.0293784
rno-miR-193b-3p	-0.954676	0.515957	6.57629	10.8664	0.000979253	0.0316026
rno-miR-374-3p	2.07636	4.21741	4.58108	10.7866	0.00102237	0.0316026
rno-miR-101a-3p	2.01828	4.051	12.2467	10.7533	0.00104092	0.0316026
rno-miR-7a-5p	1.51547	2.85893	10.2425	10.6261	0.00111502	0.0316026
rno-miR-181b-1-3p	1.83647	3.57135	0.928104	10.6125	0.00112324	0.0316026
rno-let-7g-5p	1.10052	2.14432	14.888	10.4735	0.001211	0.0316026
rno-miR-499-5p	1.59865	3.0286	9.40302	10.3898	0.00126713	0.0316026
rno-miR-542-3p	1.95505	3.87728	6.22705	10.236	0.00137726	0.0316026
rno-let-7i-5p	0.880442	1.84094	13.5343	10.1297	0.001459	0.0316026
rno-miR-664-3p	-0.816971	0.567632	8.56027	10.0146	0.00155302	0.0316026
rno-miR-345-5p	-0.707389	0.612427	6.07991	9.98166	0.00158107	0.0316026
rno-miR-142-3p	1.86358	3.63909	6.86351	9.97892	0.00158343	0.0316026
rno-miR-450a-5p	1.40966	2.65674	7.91202	9.85506	0.00169365	0.0324504
rno-miR-145-3p	0.879574	1.83983	8.34457	9.64833	0.00189524	0.0339856
rno-miR-101b-3p	1.68825	3.22265	9.8503	9.62863	0.00191568	0.0339856
rno-miR-15b-5p	-0.710465	0.611123	7.16279	9.30904	0.00228026	0.0379772
rno-miR-21-5p	1.46555	2.76169	14.5227	9.29385	0.00229925	0.0379772
rno-miR-26b-5p	1.10911	2.15712	12.4774	9.19264	0.0024299	0.0383628
rno-miR-141-3p	1.60875	3.04988	5.22395	9.08866	0.002572	0.0383628
rno-miR-423-5p	-0.787146	0.57949	9.6519	9.07976	0.00258454	0.0383628
rno-miR-872-5p	1.29334	2.45096	8.45566	9.00485	0.00269265	0.0383628
rno-miR-150-5p	-0.810981	0.569994	8.96001	8.98434	0.00272304	0.0383628
rno-miR-489-5p	2.02792	4.07816	0.951793	8.89606	0.00285786	0.0391119
rno-miR-365-3p	-0.722302	0.60613	7.47876	8.7855	0.00303634	0.0404002
rno-miR-547-3p	1.77704	3.42722	4.09625	8.61682	0.00333072	0.0431193
rno-miR-342-3p	-0.734874	0.60087	9.38153	8.47699	0.00359666	0.0431856
rno-miR-33-5p	3.78185	13.7547	1.79827	8.46177	0.00362689	0.0431856
rno-miR-190b-5p	2.20056	4.59657	2.78073	8.44548	0.00365951	0.0431856
rno-miR-340-5p	1.47499	2.77982	7.68915	8.40326	0.00374549	0.0431856
rno-miR-376c-3p	1.602	3.03563	1.28671	8.3834	0.00378663	0.0431856
rno-miR-7b	1.57145	2.97203	-0.0645213	8.31469	0.00393257	0.0436988
rno-miR-3547	-1.45376	0.36507	0.171166	8.27743	0.00401408	0.0436988
rno-miR-379-5p	0.7965	1.73688	6.83267	8.18814	0.00421651	0.0448824

## Sheet: Table S3
Table S3. 2844 protein coding genes used in WGCNA network analysis identified 43 mRNA modules
								module eigengene correlation with SBP			gene correlation with SBP		module membership (MM)		Hub Gene	intramodular connectivity
gene symbol	Ensembl Gene Id	biotype	chr	start	end	strand	module	p<0.05	r	p-value	r	p-value	r	p-value	1=yes, 2=no	kTotal	kWithin	kOut	kDiff	module gene number
Cpeb4	ENSRNOG00000033169	protein_coding	10	15987921	16046033	-	black				-0.17	0.640988	0.977423	1.10616e-06	1	55.6024	20.268	35.3344	-15.0665	91
Srgap3	ENSRNOG00000006509	protein_coding	4	144638335	144869919	-	black				0.08	0.834007	0.973852	1.98169e-06	1	45.9584	19.7821	26.1763	-6.39416	91
Dzip3	ENSRNOG00000001956	protein_coding	11	54404446	54472447	+	black				-0.16	0.663947	0.960723	9.92874e-06	1	64.983	20.2783	44.7046	-24.4263	91
Zbtb20	ENSRNOG00000056716	protein_coding	11	62014925	62451184	-	black				0.09	0.809073	0.959417	1.1299e-05	1	38.5137	17.5732	20.9405	-3.36725	91
Myo3b	ENSRNOG00000030022	protein_coding	3	56355431	56584547	+	black				0.02	0.966514	0.959373	1.13471e-05	1	49.353	18.7131	30.64	-11.9269	91
Cpeb2	ENSRNOG00000005043	protein_coding	14	72331705	72380330	-	black				0	0.997948	0.957613	1.34168e-05	1	40.7852	17.0867	23.6985	-6.61188	91
Zfat	ENSRNOG00000025140	protein_coding	7	109037845	109205354	-	black				-0.1	0.781451	0.956361	1.5051e-05	1	50.4536	18.4719	31.9817	-13.5098	91
Zc3h6	ENSRNOG00000026277	protein_coding	3	121499195	121551433	+	black				-0.18	0.61034	0.955274	1.65851e-05	1	48.3479	18.1898	30.1581	-11.9683	91
Sfxn4	ENSRNOG00000036572	protein_coding	1	282213675	282235974	-	black				-0.14	0.690367	0.955053	1.69111e-05	1	49.8099	19.1846	30.6252	-11.4406	91
Ppargc1a	ENSRNOG00000004473	protein_coding	14	63095720	63187009	+	black				-0.18	0.616244	0.951596	2.26487e-05	1	56.1133	18.74	37.3734	-18.6334	91
Proser1	ENSRNOG00000010980	protein_coding	2	142686724	142706359	+	black				0.06	0.873665	0.949582	2.65942e-05	1	49.1988	17.0526	32.1461	-15.0935	91
Asb15	ENSRNOG00000006365	protein_coding	4	51614676	51644492	+	black				-0.23	0.513696	0.946865	3.26983e-05	1	50.268	17.7993	32.4686	-14.6693	91
Vom2r44	ENSRNOG00000010268	protein_coding	2	154604832	154639158	+	black				-0.26	0.462571	0.946432	3.37604e-05	1	43.8097	17.0774	26.7323	-9.65492	91
Dgkh	ENSRNOG00000010065	protein_coding	15	60803098	60959769	-	black				-0.17	0.633221	0.944247	3.95098e-05	1	40.8449	16.2459	24.599	-8.35308	91
Amer1	ENSRNOG00000007984	protein_coding	X	64686623	64702441	-	black				-0.28	0.429027	0.943608	4.13192e-05	1	48.9242	17.1567	31.7675	-14.6108	91
A1cf	ENSRNOG00000033195	protein_coding	1	250426158	250514866	+	black				0.07	0.852206	0.943214	4.24654e-05	1	38.58	16.2076	22.3724	-6.16482	91
Jmjd1c	ENSRNOG00000000648	protein_coding	20	22751743	22882672	-	black				0.02	0.949014	0.939251	5.53503e-05	1	54.8149	16.9645	37.8504	-20.8859	91
Tshz3	ENSRNOG00000013938	protein_coding	1	92703080	92774975	-	black				-0.23	0.531632	0.938497	5.80941e-05	1	62.9385	17.3664	45.5722	-28.2058	91
Btbd8	ENSRNOG00000023446	protein_coding	14	3284089	3300200	-	black				-0.32	0.372662	0.937153	6.32367e-05	1	52.729	16.3424	36.3866	-20.0442	91
Peak1	ENSRNOG00000042519	protein_coding	8	60867819	61079526	-	black				0.02	0.967165	0.933644	7.82519e-05	1	45.9863	15.1217	30.8647	-15.743	91
LOC680520	ENSRNOG00000027997	protein_coding	11	44072043	44075501	+	black				-0.09	0.797801	0.93024	9.51854e-05	1	46.5149	15.1991	31.3158	-16.1167	91
Zhx3	ENSRNOG00000027988	protein_coding	3	156764751	156777999	-	black				-0.32	0.364728	0.92908	0.000101534	1	46.7322	14.2987	32.4335	-18.1349	91
Bmpr1b	ENSRNOG00000016289	protein_coding	2	247403920	247446882	-	black				-0.28	0.436171	0.927843	0.000108636	1	44.2524	13.8189	30.4335	-16.6145	91
Gnao1	ENSRNOG00000019482	protein_coding	19	11513201	11669578	-	black				-0.24	0.509756	0.926617	0.000116034	0	48.7523	16.5827	32.1697	-15.587	91
Fam227b	ENSRNOG00000037124	protein_coding	3	118268739	118427851	-	black				-0.02	0.947523	0.923283	0.000138033	0	34.7115	12.5506	22.1609	-9.61035	91
Sycp3	ENSRNOG00000005270	protein_coding	7	29029263	29044251	+	black				-0.12	0.741749	0.922543	0.000143305	0	42.5608	14.0574	28.5034	-14.4461	91
LOC100910978	ENSRNOG00000045684	protein_coding	17	14696308	14717420	-	black				-0.39	0.261859	0.917229	0.000185648	0	63.6163	16.2393	47.3769	-31.1376	91
Lpin1	ENSRNOG00000004377	protein_coding	6	41799749	41870046	-	black				0.05	0.889706	0.917037	0.000187328	0	39.5452	12.8026	26.7425	-13.9399	91
Nedd4l	ENSRNOG00000017610	protein_coding	18	60392376	60719720	+	black				-0.25	0.483968	0.915495	0.000201268	0	48.959	14.3516	34.6074	-20.2558	91
Piga	ENSRNOG00000003554	protein_coding	X	31786194	31799560	-	black				0.03	0.934271	0.907598	0.000284916	0	23.8672	10.4125	13.4547	-3.04219	91
Hykk	ENSRNOG00000013419	protein_coding	8	59507990	59529366	+	black				-0.14	0.700131	0.907075	0.000291234	0	37.9116	12.5291	25.3825	-12.8534	91
Ppfia2	ENSRNOG00000004353	protein_coding	7	48867664	49042455	+	black				-0.16	0.655453	0.906564	0.000297503	0	37.0934	12.148	24.9454	-12.7974	91
Dstyk	ENSRNOG00000021298	protein_coding	13	49195325	49243316	+	black				-0.04	0.917613	0.90452	0.000323579	0	34.1545	11.7569	22.3976	-10.6407	91
Znf750	ENSRNOG00000046482	protein_coding	10	110698891	110701137	-	black				-0.25	0.481208	0.904118	0.000328892	0	47.3952	13.7457	33.6495	-19.9038	91
Olfr1442	ENSRNOG00000046235	protein_coding	1	229100752	229101690	+	black				-0.03	0.943098	0.903416	0.000338347	0	28.5444	11.5523	16.9921	-5.43986	91
Zfp780b-ps1	ENSRNOG00000018936	protein_coding	1	84879973	84894805	-	black				-0.43	0.212703	0.898463	0.000410727	0	51.3814	13.2511	38.1303	-24.8792	91
Pus10	ENSRNOG00000054151	protein_coding	14	108412152	108479781	+	black				-0.08	0.825581	0.898093	0.000416558	0	29.5417	9.92067	19.621	-9.70032	91
Pcdh19	ENSRNOG00000003929	protein_coding	X	104391607	104493757	-	black				0.09	0.806563	0.896714	0.000438805	0	37.2027	11.3665	25.8362	-14.4697	91
Tbx2	ENSRNOG00000003517	protein_coding	10	73279119	73289921	+	black				-0.37	0.288458	0.89592	0.000452017	0	60.0093	14.0342	45.9751	-31.941	91
Magi2	ENSRNOG00000013962	protein_coding	4	10995234	11610518	-	black				-0.13	0.71779	0.890605	0.000548	0	44.7709	11.945	32.8259	-20.8808	91
Frmd4b	ENSRNOG00000007764	protein_coding	4	129658840	129846642	-	black				-0.31	0.382147	0.888259	0.000594795	0	35.8748	11.2531	24.6216	-13.3685	91
Shroom3	ENSRNOG00000002208	protein_coding	14	16622760	16903242	-	black				-0.16	0.665934	0.879083	0.000806269	0	39.7445	10.7063	29.0382	-18.3319	91
AC115666.1	ENSRNOG00000022971	protein_coding	10	36361312	36372436	-	black				-0.01	0.986989	0.87827	0.000827334	0	38.9263	11.375	27.5513	-16.1763	91
Stk32b	ENSRNOG00000031397	protein_coding	14	77829400	78097919	+	black				0.17	0.638143	0.874196	0.000938929	0	18.3085	9.12152	9.18702	-0.0655033	91
Fam243a	ENSRNOG00000001986	protein_coding	11	32467001	32469566	-	black				-0.52	0.119341	0.864003	0.00126591	0	45.2225	10.2359	34.9866	-24.7507	91
Zbtb16	ENSRNOG00000029980	protein_coding	8	52985313	53146953	-	black				-0.14	0.704586	0.863118	0.00129772	0	23.2831	7.98506	15.2981	-7.313	91
AABR07059168.2	ENSRNOG00000061080	protein_coding	4	6083736	6292516	+	black				0.07	0.842293	0.858422	0.00147639	0	22.0405	9.0785	12.962	-3.88354	91
Prox1	ENSRNOG00000003694	protein_coding	13	108382399	108443294	+	black				0.18	0.611081	0.856855	0.0015398	0	29.6912	8.24841	21.4428	-13.1944	91
Aspnl1	ENSRNOG00000015410	protein_coding	17	14656009	14679409	-	black				-0.38	0.283355	0.8552	0.00160888	0	32.2893	8.84194	23.4474	-14.6054	91
Ptx3	ENSRNOG00000012280	protein_coding	2	158097843	158103653	+	black				-0.07	0.850792	0.848847	0.00189504	0	27.2719	7.94458	19.3273	-11.3827	91
Gpr135	ENSRNOG00000004499	protein_coding	6	94816976	94818349	-	black				-0.1	0.779408	0.84377	0.00214885	0	41.2802	9.34078	31.9395	-22.5987	91
Esrp1	ENSRNOG00000008184	protein_coding	5	24576991	24631698	-	black				-0.12	0.751443	0.84221	0.00223155	0	34.2652	8.5692	25.696	-17.1268	91
Irf2	ENSRNOG00000009824	protein_coding	16	48582026	48732932	-	black				0.24	0.496755	0.836106	0.00257724	0	18.8577	6.42666	12.431	-6.00439	91
Fzd4	ENSRNOG00000016848	protein_coding	1	153589471	153598375	+	black				0.12	0.739695	0.83215	0.00282095	0	18.5619	7.9474	10.6145	-2.66707	91
Sema6d	ENSRNOG00000004812	protein_coding	3	116899878	116958050	+	black				-0.11	0.767309	0.831603	0.00285589	0	26.5175	7.47237	19.0452	-11.5728	91
Rapgef5	ENSRNOG00000005271	protein_coding	6	145546595	145625236	+	black				-0.3	0.398022	0.82199	0.00352238	0	25.413	5.86288	19.5501	-13.6872	91
Fam222a	ENSRNOG00000001198	protein_coding	12	47748165	47793534	-	black				-0.22	0.545576	0.806573	0.00481403	0	25.0763	6.72601	18.3503	-11.6243	91
Mtr	ENSRNOG00000017593	protein_coding	17	66210461	66295014	-	black				-0.21	0.556108	0.806293	0.00484025	0	16.8437	5.92328	10.9204	-4.99716	91
Soga1	ENSRNOG00000053240	protein_coding	3	153125620	153188915	-	black				0.33	0.34859	0.798377	0.00562341	0	14.1212	6.5861	7.53515	-0.94905	91
LOC680200	ENSRNOG00000042308	protein_coding	1	37802592	37818879	-	black				-0.41	0.237396	0.788215	0.00675613	0	22.6072	5.13871	17.4685	-12.3298	91
Fam118a	ENSRNOG00000013764	protein_coding	7	125937928	125964453	+	black				-0.19	0.589896	0.778117	0.00803338	0	11.5254	4.26047	7.26492	-3.00445	91
P2ry14	ENSRNOG00000013872	protein_coding	2	149331948	149347796	-	black				-0.2	0.574155	0.756723	0.0112884	0	26.8289	5.08827	21.7406	-16.6524	91
Aldh8a1	ENSRNOG00000014907	protein_coding	1	16910069	16930481	+	black				0.19	0.60462	0.747654	0.0129129	0	11.5802	4.64356	6.9366	-2.29304	91
Itgb8	ENSRNOG00000006569	protein_coding	6	147094097	147172813	-	black				0.15	0.67695	0.732189	0.0160491	0	10.2413	3.66397	6.57734	-2.91338	91
Zfp791	ENSRNOG00000023920	protein_coding	19	26237514	26243223	-	black				-0.48	0.162471	0.728503	0.0168682	0	20.5244	3.95225	16.5721	-12.6199	91
Prrg4	ENSRNOG00000022710	protein_coding	3	94784008	94808861	-	black				0.07	0.85306	0.71884	0.0191526	0	14.25	3.76758	10.4825	-6.71489	91
Galnt15	ENSRNOG00000019718	protein_coding	16	8128689	8177841	+	black				-0.02	0.946648	0.714762	0.020178	0	6.27206	2.18214	4.08992	-1.90777	91
AABR07031494.1	ENSRNOG00000030131	protein_coding	18	15868068	15873793	-	black				0.03	0.940885	0.713754	0.020437	0	7.39059	2.60311	4.78748	-2.18437	91
Caskin2	ENSRNOG00000004310	protein_coding	10	104344099	104358253	-	black				-0.06	0.863594	0.70202	0.023625	0	10.1551	3.16075	6.99435	-3.83361	91
Omd	ENSRNOG00000039560	protein_coding	17	15475710	15484269	-	black				0.02	0.950661	0.700293	0.0241215	0	18.1261	4.43055	13.6955	-9.26497	91
Zfp3	ENSRNOG00000005009	protein_coding	10	57386228	57394471	+	black				-0.25	0.487709	0.686424	0.0283699	0	28.7512	3.18116	25.57	-22.3889	91
Spata9	ENSRNOG00000012770	protein_coding	2	2729829	2766853	+	black				-0.01	0.973188	0.683975	0.0291697	0	14.1005	3.48208	10.6184	-7.13629	91
Zfp871	ENSRNOG00000004947	protein_coding	7	15024693	15027933	-	black				0	0.992335	0.679924	0.0305266	0	10.9813	3.16166	7.81966	-4.658	91
RGD1311517	ENSRNOG00000020199	protein_coding	5	173542358	173559761	+	black				-0.02	0.954694	0.678233	0.0311052	0	9.64431	2.0568	7.58751	-5.53071	91
Zfp641	ENSRNOG00000032447	protein_coding	7	139899775	139907640	-	black				0.19	0.607083	0.67657	0.0316816	0	9.90545	2.5173	7.38815	-4.87084	91
Zscan25	ENSRNOG00000042213	protein_coding	12	11774788	11785493	-	black				0.35	0.315911	0.667208	0.0350626	0	8.54418	3.05733	5.48685	-2.42952	91
Tatdn1	ENSRNOG00000047198	protein_coding	7	98782178	98804499	-	black				-0.43	0.216065	0.65543	0.0396525	0	14.9924	2.1479	12.8445	-10.6966	91
Hbegf	ENSRNOG00000018646	protein_coding	18	29329764	29340403	-	black				0.01	0.983593	0.650213	0.041809	0	16.765	3.29358	13.4714	-10.1779	91
Abhd15	ENSRNOG00000015002	protein_coding	10	62643453	62648844	-	black				-0.19	0.600549	0.638559	0.0469072	0	7.17999	1.41602	5.76397	-4.34795	91
Kctd3	ENSRNOG00000002627	protein_coding	13	107433588	107471843	-	black				-0.14	0.704142	0.623036	0.0543201	0	6.09167	1.58677	4.5049	-2.91813	91
Abhd18	ENSRNOG00000013692	protein_coding	2	127770676	127827800	+	black				0.2	0.586444	0.615558	0.0581523	0	6.26422	1.559	4.70522	-3.14621	91
Palb2	ENSRNOG00000025126	protein_coding	1	192064589	192088520	-	black				-0.22	0.535635	0.593099	0.0707225	0	20.0318	2.59137	17.4404	-14.849	91
Kctd9	ENSRNOG00000012951	protein_coding	15	44411865	44439236	+	black				0	0.998554	0.587539	0.074086	0	5.1944	1.9485	3.2459	-1.29741	91
Arv1	ENSRNOG00000018909	protein_coding	19	57484634	57496695	+	black				0.27	0.441977	0.538916	0.107966	0	2.24063	1.0815	1.15913	-0.0776308	91
Usp20	ENSRNOG00000007710	protein_coding	3	9822580	9856057	+	black				0.15	0.686848	0.525409	0.118848	0	3.95524	1.07138	2.88386	-1.81248	91
Fbxo9	ENSRNOG00000008214	protein_coding	8	85388333	85413484	-	black				0.42	0.230049	0.516563	0.126332	0	2.20676	0.816826	1.38993	-0.573108	91
Ccdc134	ENSRNOG00000007262	protein_coding	7	123364312	123376221	+	black				0.53	0.11503	0.497415	0.143511	0	2.70585	0.352086	2.35376	-2.00167	91
Slc35f5	ENSRNOG00000003403	protein_coding	13	41883137	41922339	+	black				0.07	0.840833	0.464284	0.176444	0	2.26416	0.68998	1.57418	-0.884202	91
Nek3	ENSRNOG00000012757	protein_coding	16	74785281	74806149	+	black				0.2	0.570858	0.452462	0.189189	0	2.53303	0.665937	1.86709	-1.20116	91
LOC108348136	ENSRNOG00000046666	protein_coding	18	74187162	74198369	-	black				-0.32	0.37416	0.377486	0.282196	0	2.27767	0.225067	2.0526	-1.82754	91
Ube2d1	ENSRNOG00000000611	protein_coding	20	18547370	18580291	+	black				0.18	0.624901	0.0353663	0.922733	0	1.63799	0.170302	1.46769	-1.29738	91
Exosc4	ENSRNOG00000012348	protein_coding	7	117390285	117393719	+	blue				-0.03	0.944933	0.985355	1.97755e-07	1	56.899	39.6247	17.2743	22.3504	173
Psmb4	ENSRNOG00000020979	protein_coding	2	196043618	196046311	-	blue				-0.09	0.795604	0.984316	2.59771e-07	1	57.2287	40.3105	16.9182	23.3923	173
Pebp1	ENSRNOG00000001136	protein_coding	12	45026886	45031145	+	blue				-0.03	0.944749	0.975975	1.41597e-06	1	72.6053	41.542	31.0632	10.4788	173
Mrps16	ENSRNOG00000006898	protein_coding	15	4351292	4353694	+	blue				-0.2	0.580145	0.971995	2.60158e-06	1	63.4604	38.4248	25.0356	13.3893	173
S100a16	ENSRNOG00000012053	protein_coding	2	189922996	189928848	+	blue				-0.07	0.851236	0.971702	2.71123e-06	1	48.4668	35.0976	13.3692	21.7284	173
Bloc1s1	ENSRNOG00000007784	protein_coding	7	3342630	3346238	-	blue				-0.06	0.877702	0.968375	4.21224e-06	1	76.139	39.0876	37.0514	2.03623	173
Rpl19	ENSRNOG00000004741	protein_coding	10	85978691	85981979	+	blue				-0.05	0.881777	0.9655	5.9449e-06	1	40.61	31.5827	9.02731	22.5554	173
Tsen34	ENSRNOG00000059572	protein_coding	1	64092226	64099277	-	blue				0.04	0.902229	0.96228	8.46175e-06	1	67.5995	38.053	29.5465	8.50654	173
Uqcr10	ENSRNOG00000059061	protein_coding	14	84935486	84937725	-	blue				-0.19	0.601343	0.960775	9.87702e-06	1	50.2019	34.9094	15.2925	19.6168	173
Mgst3	ENSRNOG00000004245	protein_coding	13	85601499	85622314	-	blue				-0.24	0.505095	0.957531	1.35192e-05	1	68.3105	35.9816	32.3289	3.6527	173
Pex10	ENSRNOG00000024012	protein_coding	5	172469978	172475144	+	blue				-0.02	0.956159	0.955823	1.57963e-05	1	62.814	34.4193	28.3947	6.02457	173
Map1lc3a	ENSRNOG00000025443	protein_coding	3	150801289	150802935	+	blue				0.12	0.750036	0.954803	1.72849e-05	1	46.5309	29.8965	16.6344	13.2621	173
AC128207.2	ENSRNOG00000043026	protein_coding	7	2961442	2961873	-	blue				-0.08	0.817932	0.95097	2.3825e-05	1	61.5425	33.6451	27.8974	5.74773	173
Cib1	ENSRNOG00000033498	protein_coding	1	142014958	142020525	-	blue				0.01	0.988316	0.946074	3.46557e-05	1	63.4196	33.4443	29.9753	3.46898	173
LOC100911186	ENSRNOG00000047565	protein_coding	1	141821916	141830764	+	blue				-0.23	0.524576	0.942877	4.34646e-05	1	57.2082	30.9981	26.2101	4.78799	173
Tmem160	ENSRNOG00000015304	protein_coding	1	78417719	78420427	+	blue				0.07	0.840638	0.942771	4.37821e-05	1	57.0488	31.69	25.3588	6.33122	173
AABR07048031.1	ENSRNOG00000048698	protein_coding	5	57657909	57658376	+	blue				-0.06	0.87247	0.941902	4.64544e-05	1	44.7525	29.9992	14.7533	15.246	173
Hist1h1c	ENSRNOG00000054978	protein_coding	17	43639749	43640387	-	blue				0.13	0.721805	0.938947	5.64452e-05	1	59.0869	30.8811	28.2058	2.67526	173
Rnaset2	ENSRNOG00000013190	protein_coding	1	53174879	53192048	+	blue				-0.11	0.772519	0.938923	5.65339e-05	1	53.5691	28.7368	24.8323	3.90442	173
Higd1a	ENSRNOG00000019428	protein_coding	8	130482493	130491998	-	blue				0.1	0.785259	0.937979	6.00388e-05	1	61.3201	31.2936	30.0265	1.26705	173
Nkiras2	ENSRNOG00000018095	protein_coding	10	88536626	88540733	+	blue				-0.16	0.660751	0.937102	6.34393e-05	1	34.1393	25.036	9.1033	15.9327	173
Esrra	ENSRNOG00000021139	protein_coding	1	222168730	222178725	-	blue				0.13	0.711322	0.937032	6.3719e-05	1	49.4055	29.099	20.3065	8.7925	173
AABR07049994.1	ENSRNOG00000047185	protein_coding	5	147796662	147803851	-	blue				-0.09	0.811044	0.936816	6.45801e-05	1	64.5841	31.1337	33.4504	-2.31676	173
Psma5	ENSRNOG00000019868	protein_coding	2	211050360	211073714	+	blue				-0.28	0.428201	0.935871	6.84502e-05	1	55.5303	30.6741	24.8562	5.81795	173
Avpi1	ENSRNOG00000014828	protein_coding	1	261365590	261371508	-	blue				-0.05	0.896777	0.934379	7.49083e-05	1	43.4199	28.7466	14.6732	14.0734	173
Snrpd2	ENSRNOG00000015844	protein_coding	1	80056755	80059996	+	blue				-0.29	0.408922	0.933985	7.66883e-05	1	61.7805	30.4948	31.2856	-0.790828	173
Ndufb6	ENSRNOG00000024539	protein_coding	5	56567109	56576676	-	blue				-0.04	0.91121	0.931271	8.97986e-05	1	68.4404	32.3497	36.0907	-3.74105	173
Tulp3	ENSRNOG00000005767	protein_coding	4	161637892	161658519	-	blue				0.11	0.752294	0.931088	9.07368e-05	1	44.2018	26.7884	17.4134	9.37499	173
Sae1	ENSRNOG00000015128	protein_coding	1	78277515	78333321	-	blue				-0.07	0.8525	0.930718	9.266e-05	1	57.3428	30.8126	26.5302	4.28247	173
AC103221.1	ENSRNOG00000017330	protein_coding	1	190964507	190965115	-	blue				0.2	0.570575	0.928037	0.0001075	1	42.704	25.9831	16.7209	9.26221	173
Tmem208	ENSRNOG00000015974	protein_coding	19	37282018	37284718	+	blue				0.03	0.941828	0.926911	0.00011423	1	67.6539	31.1083	36.5455	-5.43721	173
Ndufc1	ENSRNOG00000038218	protein_coding	2	140462900	140464607	-	blue				-0.33	0.352758	0.925195	0.000125075	1	35.4661	25.8986	9.56749	16.3311	173
Pam16	ENSRNOG00000004608	protein_coding	10	11146359	11153936	+	blue				0	0.993083	0.923676	0.000135297	1	38.9713	24.9257	14.0456	10.8801	173
Rps3	ENSRNOG00000017418	protein_coding	1	164435878	164441167	-	blue				-0.19	0.591771	0.922629	0.000142689	1	39.7022	24.915	14.7872	10.1278	173
AABR07048013.1	ENSRNOG00000049451	protein_coding	5	56769347	56771522	-	blue				-0.11	0.755915	0.922556	0.000143213	1	32.3704	24.2008	8.16968	16.0311	173
Oaz1	ENSRNOG00000019459	protein_coding	7	11752412	11754508	-	blue				0.08	0.83638	0.922459	0.000143913	1	37.2125	23.2399	13.9726	9.26727	173
Nenf	ENSRNOG00000003833	protein_coding	13	109990294	109997092	-	blue				-0.08	0.828889	0.922441	0.000144044	1	54.2036	28.4553	25.7484	2.70693	173
Bub3	ENSRNOG00000020643	protein_coding	1	203524426	203557337	+	blue				0.08	0.824455	0.919805	0.000164112	1	64.1134	28.4356	35.6778	-7.24222	173
Psmb1	ENSRNOG00000001488	protein_coding	1	57470632	57489727	-	blue				-0.07	0.856547	0.917441	0.000183798	1	65.9696	27.8247	38.1449	-10.3202	173
Paics	ENSRNOG00000002101	protein_coding	14	33563886	33580566	-	blue				-0.23	0.521621	0.916745	0.00018991	1	46.8375	23.9906	22.847	1.14362	173
Atp5mc1	ENSRNOG00000007235	protein_coding	10	83895947	83898527	-	blue				-0.07	0.84891	0.916481	0.000192272	1	69.6682	29.496	40.1723	-10.6763	173
Rps27l	ENSRNOG00000050473	protein_coding	8	72741155	72746090	+	blue				0.05	0.900678	0.916111	0.000195612	1	33.856	21.5674	12.2886	9.27883	173
AABR07025010.1	ENSRNOG00000033057	protein_coding	16	25773602	25774845	+	blue				-0.05	0.892222	0.915784	0.000198602	1	43.4841	25.8589	17.6252	8.23374	173
Eef1b2	ENSRNOG00000024186	protein_coding	9	69953440	69956160	+	blue				-0.31	0.386932	0.912493	0.000230565	0	38.6486	23.582	15.0666	8.51541	173
Cib2	ENSRNOG00000059834	protein_coding	8	59123079	59139946	-	blue				0.16	0.659717	0.908938	0.000269193	0	43.7517	24.3447	19.407	4.93775	173
LOC100360647	ENSRNOG00000047365	protein_coding	6	86131242	86131643	+	blue				-0.08	0.817971	0.907793	0.000282584	0	40.1288	21.8447	18.2841	3.56064	173
Ren	ENSRNOG00000002937	protein_coding	13	50502724	50514151	-	blue				0.18	0.625597	0.905186	0.000314911	0	57.4758	26.0615	31.4143	-5.35281	173
Camk2n1	ENSRNOG00000016322	protein_coding	5	156876706	156878486	+	blue				-0.06	0.861009	0.905081	0.000316255	0	61.3205	26.0714	35.2491	-9.17767	173
Ifi35	ENSRNOG00000020678	protein_coding	10	89358376	89366626	+	blue				0.09	0.800756	0.903909	0.00033169	0	45.6481	24.4369	21.2113	3.2256	173
AC136661.1	ENSRNOG00000037380	protein_coding	1	91746486	91747174	+	blue				-0.07	0.851954	0.902705	0.000348106	0	27.0539	18.4521	8.60176	9.85038	173
Zbed5	ENSRNOG00000000918	protein_coding	12	30308469	30314519	-	blue				-0.02	0.959733	0.902105	0.000356507	0	53.1939	24.1661	29.0279	-4.86179	173
Mpc2	ENSRNOG00000003150	protein_coding	13	83681322	83700213	+	blue				-0.06	0.87969	0.900976	0.000372718	0	26.7016	19.9533	6.74828	13.2051	173
LOC691427	ENSRNOG00000031802	protein_coding	1	141218095	141218277	+	blue				-0.11	0.76804	0.90062	0.000377939	0	52.0395	23.4847	28.5548	-5.07006	173
AC141489.1	ENSRNOG00000033916	protein_coding	5	159606647	159606989	+	blue				-0.26	0.475963	0.899686	0.000391896	0	27.0017	19.6099	7.39172	12.2182	173
AABR07026997.1	ENSRNOG00000011955	protein_coding	17	9233514	9234766	-	blue				-0.22	0.549525	0.898931	0.000403443	0	26.6786	20.9145	5.76417	15.1503	173
RGD1359290	ENSRNOG00000027271	protein_coding	10	95642640	95657977	+	blue				-0.28	0.437177	0.897326	0.000428819	0	53.0968	22.0621	31.0348	-8.97268	173
LOC100911516	ENSRNOG00000051180	protein_coding	9	101388151	101388833	-	blue				-0.23	0.520277	0.896872	0.000436218	0	25.1115	20.4081	4.70341	15.7047	173
Itpa	ENSRNOG00000021233	protein_coding	3	123209608	123221269	+	blue				-0.1	0.776786	0.893925	0.000486466	0	54.3559	23.9778	30.3781	-6.40036	173
Taf10	ENSRNOG00000019178	protein_coding	1	170585167	170586603	-	blue				-0.03	0.939896	0.892416	0.000513762	0	63.8897	25.0733	38.8164	-13.7432	173
Ptges2	ENSRNOG00000014050	protein_coding	3	11424099	11431402	+	blue				0.13	0.719785	0.888267	0.000594636	0	46.9717	23.0233	23.9484	-0.925119	173
AABR07018533.1	ENSRNOG00000048927	protein_coding	15	64190606	64191115	-	blue				-0.18	0.621671	0.885262	0.000658758	0	25.1356	16.8134	8.32224	8.49116	173
Mpv17l2	ENSRNOG00000019394	protein_coding	16	20432899	20435974	+	blue				-0.2	0.586614	0.884364	0.000678856	0	37.6869	20.6508	17.0361	3.61462	173
Pgk1	ENSRNOG00000058249	protein_coding	X	77263359	77279367	+	blue				-0.4	0.256479	0.883835	0.000690899	0	61.8354	22.1166	39.7188	-17.6021	173
Slc15a4	ENSRNOG00000000962	protein_coding	12	32753824	32773277	+	blue				0.04	0.902291	0.883519	0.000698164	0	23.3284	16.6227	6.70573	9.91692	173
Ywhag	ENSRNOG00000001436	protein_coding	12	23789638	23817883	+	blue				0.08	0.818888	0.882807	0.000714759	0	27.9323	16.3678	11.5645	4.80332	173
Gcdh	ENSRNOG00000003307	protein_coding	19	26000497	26006970	-	blue				-0.23	0.522563	0.881336	0.000749938	0	43.3729	20.9673	22.4056	-1.43832	173
Rpl37a	ENSRNOG00000023385	protein_coding	9	80002045	80005027	+	blue				-0.13	0.711642	0.881313	0.000750517	0	27.7422	17.7421	10.0001	7.74194	173
Rnh1	ENSRNOG00000016416	protein_coding	1	214151338	214163808	-	blue				0.14	0.694138	0.880992	0.000758343	0	67.5286	23.6641	43.8645	-20.2004	173
Mad2l1bp	ENSRNOG00000019463	protein_coding	9	17216495	17221434	+	blue				0.15	0.669014	0.880205	0.000777837	0	59.256	24.3523	34.9037	-10.5515	173
Sccpdh	ENSRNOG00000046051	protein_coding	13	97702097	97724153	+	blue				-0.41	0.234036	0.879814	0.000787658	0	43.9624	21.3123	22.6501	-1.33784	173
LOC100911730	ENSRNOG00000019215	protein_coding	1	214009784	214013765	+	blue				0.22	0.550117	0.878732	0.000815315	0	61.092	23.4571	37.6349	-14.1778	173
Flcn	ENSRNOG00000003302	protein_coding	10	46153188	46172309	-	blue				0.2	0.578877	0.875644	0.00089808	0	53.36	21.4457	31.9143	-10.4686	173
Mocs3	ENSRNOG00000025067	protein_coding	3	164986421	164988369	+	blue				-0.14	0.693896	0.870792	0.00104031	0	40.7203	18.7095	22.0108	-3.30131	173
Slc35a3	ENSRNOG00000061832	protein_coding	2	219705620	219741886	-	blue				-0.3	0.394324	0.870182	0.00105928	0	29.206	17.6876	11.5184	6.16923	173
Tspo	ENSRNOG00000010549	protein_coding	7	124460358	124470609	+	blue				0.03	0.930989	0.868126	0.00112507	0	24.258	15.5055	8.75244	6.7531	173
AABR07029195.1	ENSRNOG00000003401	protein_coding	10	12871040	12871965	-	blue				0.1	0.775535	0.867864	0.00113366	0	25.9972	16.585	9.4122	7.17275	173
Ndufa2	ENSRNOG00000017571	protein_coding	18	29585671	29587760	-	blue				-0.32	0.370719	0.863951	0.00126775	0	42.1052	18.7132	23.392	-4.67883	173
Twist1	ENSRNOG00000011101	protein_coding	6	53401109	53403214	+	blue				0.09	0.803982	0.863587	0.00128078	0	24.6883	15.76	8.92831	6.83165	173
Mrpl37	ENSRNOG00000009078	protein_coding	5	126650502	126666833	-	blue				-0.44	0.207166	0.863314	0.00129064	0	38.8067	19.2029	19.6038	-0.400952	173
Churc1	ENSRNOG00000007336	protein_coding	6	99817431	99831576	+	blue				-0.47	0.175076	0.862983	0.00130262	0	31.0349	17.4374	13.5974	3.83997	173
RGD1562420	ENSRNOG00000005826	protein_coding	6	146394456	146395025	+	blue				-0.17	0.636404	0.861389	0.00136155	0	23.1322	15.9786	7.15356	8.82503	173
Tmem223	ENSRNOG00000019266	protein_coding	1	224970807	224972168	+	blue				0.06	0.86048	0.86126	0.00136643	0	43.3402	19.667	23.6732	-4.00621	173
Selenos	ENSRNOG00000012576	protein_coding	1	126979575	126989344	+	blue				-0.27	0.456662	0.857486	0.00151405	0	41.198	16.5036	24.6945	-8.19088	173
LOC108350501	ENSRNOG00000028939	protein_coding	13	91334004	91334306	+	blue				0.15	0.687936	0.856171	0.00156807	0	50.9616	18.8578	32.1038	-13.246	173
Fem1a	ENSRNOG00000050646	protein_coding	9	10798946	10801140	-	blue				-0.08	0.820308	0.856031	0.0015739	0	32.9937	15.5416	17.4521	-1.91049	173
Hist2h4a	ENSRNOG00000057690	protein_coding	17	44815684	44815995	-	blue				0.01	0.970846	0.854926	0.00162051	0	36.3927	17.0845	19.3083	-2.22381	173
Ndufb2	ENSRNOG00000026616	protein_coding	4	67378188	67385266	+	blue				-0.4	0.247383	0.851497	0.00177153	0	35.365	17.5541	17.8109	-0.256751	173
AABR07061378.1	ENSRNOG00000059069	protein_coding	4	120040772	120041238	-	blue				-0.13	0.720155	0.850851	0.00180107	0	21.3775	13.241	8.1365	5.1045	173
AABR07007675.1	ENSRNOG00000029988	protein_coding	2	23260651	23260965	-	blue				-0.31	0.376314	0.848957	0.00188977	0	28.8483	16.1551	12.6932	3.46195	173
NEWGENE_6497122	ENSRNOG00000004461	protein_coding	10	13112212	13115294	-	blue				0.2	0.577489	0.847918	0.00193976	0	48.5548	17.3351	31.2197	-13.8846	173
Hilpda	ENSRNOG00000054999	protein_coding	4	56549739	56549993	+	blue				0.16	0.663676	0.844224	0.00212518	0	26.0023	14.0428	11.9595	2.0833	173
Arpc5l	ENSRNOG00000014317	protein_coding	3	23301455	23309072	+	blue				-0.39	0.270283	0.844102	0.00213151	0	30.0301	15.0348	14.9953	0.0395616	173
Gtf3c6	ENSRNOG00000000586	protein_coding	20	45347271	45356358	-	blue				0.08	0.815872	0.842857	0.00219698	0	28.9657	14.5811	14.3846	0.196403	173
Strap	ENSRNOG00000007134	protein_coding	4	171730635	171745377	+	blue				-0.42	0.230018	0.83747	0.00249685	0	32.3522	15.4314	16.9207	-1.48931	173
Bsnd	ENSRNOG00000006543	protein_coding	5	126071846	126080698	-	blue				0.2	0.580395	0.837122	0.0025172	0	36.5053	14.9459	21.5594	-6.6135	173
Manbal	ENSRNOG00000031453	protein_coding	3	153491151	153520735	+	blue				-0.41	0.240893	0.834287	0.00268735	0	27.7036	13.0725	14.6312	-1.5587	173
Nipa1	ENSRNOG00000042702	protein_coding	1	114386757	114422733	-	blue				-0.06	0.873653	0.829116	0.00301879	0	23.9399	12.4409	11.499	0.94185	173
Nme1	ENSRNOG00000002693	protein_coding	10	81657153	81666523	-	blue				0.01	0.971843	0.827966	0.00309627	0	39.6059	14.7584	24.8475	-10.0891	173
LOC108348142	ENSRNOG00000048456	protein_coding	7	118507224	118509256	+	blue				-0.15	0.669655	0.827199	0.00314882	0	37.3874	13.6593	23.7281	-10.0689	173
Cisd3	ENSRNOG00000036894	protein_coding	10	85628491	85631657	+	blue				0.02	0.963416	0.82583	0.00324408	0	27.679	11.5437	16.1353	-4.59162	173
Zfp697	ENSRNOG00000049090	protein_coding	2	200603426	200607618	+	blue				0.17	0.632529	0.825189	0.00328942	0	37.0686	14.1919	22.8768	-8.68486	173
LOC108348151	ENSRNOG00000046980	protein_coding	10	11373346	11386059	+	blue				0.2	0.57443	0.823849	0.0033856	0	30.1618	13.3189	16.8429	-3.52402	173
Bloc1s4	ENSRNOG00000054224	protein_coding	14	79013807	79015112	+	blue				0.27	0.448516	0.821434	0.00356405	0	54.4273	16.4904	37.9369	-21.4465	173
AABR07053749.1	ENSRNOG00000038259	protein_coding	3	123996660	123997277	-	blue				0.25	0.482042	0.819947	0.00367725	0	19.6435	10.9975	8.64601	2.35148	173
Aagab	ENSRNOG00000008424	protein_coding	8	68526093	68563018	+	blue				0.15	0.676015	0.813372	0.00420878	0	14.1487	9.34429	4.80438	4.5399	173
LOC108351482	ENSRNOG00000029443	protein_coding	7	76980040	76980210	+	blue				0.13	0.71203	0.812612	0.00427354	0	16.6565	10.8481	5.80839	5.03973	173
Mfsd1	ENSRNOG00000013790	protein_coding	2	164747677	164767682	+	blue				-0.3	0.392211	0.811665	0.0043553	0	26.6767	12.0716	14.6051	-2.53351	173
Mpv17l	ENSRNOG00000003285	protein_coding	10	3321476	3357470	+	blue				-0.02	0.963469	0.810482	0.00445901	0	24.3045	11.4162	12.8883	-1.47206	173
Pck2	ENSRNOG00000018536	protein_coding	15	34216833	34224193	+	blue				0.06	0.865873	0.80585	0.00488185	0	14.8582	10.3193	4.53898	5.78029	173
Cisd1	ENSRNOG00000000610	protein_coding	20	18493538	18506912	+	blue				-0.12	0.737599	0.805249	0.0049388	0	23.7687	12.276	11.4927	0.783317	173
Hist1h1e	ENSRNOG00000047459	protein_coding	17	43734461	43735120	+	blue				0.17	0.634782	0.801718	0.00528265	0	21.832	11.2386	10.5933	0.645327	173
Clba1	ENSRNOG00000013690	protein_coding	6	137386422	137393506	+	blue				0.23	0.51601	0.80132	0.00532243	0	16.5486	10.3514	6.19719	4.15419	173
Fnip2	ENSRNOG00000027833	protein_coding	2	178225915	178334900	-	blue				0.14	0.701471	0.799911	0.00546511	0	17.8849	10.3085	7.57637	2.73217	173
Timm22	ENSRNOG00000007988	protein_coding	10	64556064	64563822	+	blue				-0.05	0.885968	0.798658	0.00559424	0	14.0671	8.85174	5.21532	3.63641	173
Birc2	ENSRNOG00000010602	protein_coding	8	6013207	6034142	-	blue				0.15	0.669394	0.798088	0.00565367	0	45.3105	12.5126	32.7979	-20.2854	173
Pop5	ENSRNOG00000001199	protein_coding	12	47138346	47142852	-	blue				-0.11	0.756172	0.797481	0.00571742	0	12.4274	9.87764	2.54972	7.32792	173
Ccdc71l	ENSRNOG00000039207	protein_coding	6	51662224	51662874	+	blue				0.17	0.636728	0.794476	0.00604081	0	45.6988	13.2687	32.4301	-19.1614	173
LOC317456	ENSRNOG00000003883	protein_coding	X	43881246	43882204	+	blue				-0.08	0.817256	0.793482	0.00615061	0	15.6433	9.35334	6.28996	3.06338	173
C5ar2	ENSRNOG00000049028	protein_coding	1	78166810	78180216	-	blue				0.35	0.320254	0.790596	0.00647744	0	54.9908	13.1158	41.875	-28.7592	173
LOC103690005	ENSRNOG00000020781	protein_coding	1	91042635	91048483	+	blue				0.15	0.679573	0.788598	0.00671075	0	39.3489	12.3858	26.9632	-14.5774	173
Snap47	ENSRNOG00000022472	protein_coding	10	45757197	45798715	-	blue				0.11	0.7707	0.779702	0.00782249	0	11.8708	7.42349	4.44735	2.97614	173
Hist2h2ac	ENSRNOG00000030736	protein_coding	2	198360301	198360678	-	blue				-0.1	0.781833	0.777833	0.00807161	0	15.926	8.38297	7.54298	0.83999	173
Nosip	ENSRNOG00000020543	protein_coding	1	101055622	101072938	+	blue				0.22	0.538125	0.777474	0.00812014	0	13.8435	8.68368	5.15979	3.52389	173
Pip5k1a	ENSRNOG00000021068	protein_coding	2	196227670	196270826	-	blue				0.45	0.194476	0.776612	0.0082374	0	21.2061	8.80599	12.4001	-3.59413	173
AABR07057150.1	ENSRNOG00000058424	protein_coding	7	57800401	57816621	-	blue				-0.34	0.329761	0.775259	0.00842385	0	13.9613	8.16496	5.7963	2.36866	173
Rpl7l1	ENSRNOG00000016269	protein_coding	9	16508799	16513120	+	blue				0.02	0.958627	0.763489	0.0101741	0	9.10906	6.80005	2.30901	4.49104	173
AABR07071891.2	ENSRNOG00000037673	protein_coding	1	84573496	84573959	+	blue				-0.11	0.766002	0.761372	0.010514	0	18.6088	8.36827	10.2405	-1.87223	173
AABR07027799.1	ENSRNOG00000056731	protein_coding	17	44418972	44420596	-	blue				-0.22	0.536853	0.757746	0.0111147	0	10.7657	7.91572	2.84993	5.0658	173
Rps28	ENSRNOG00000042886	protein_coding	7	18682071	18683440	-	blue				0.16	0.661971	0.757714	0.0111202	0	18.265	8.25626	10.0088	-1.7525	173
Rbm15b	ENSRNOG00000014161	protein_coding	8	115618555	115621394	-	blue				0.22	0.54792	0.756123	0.0113911	0	21.3373	9.09936	12.2379	-3.13856	173
LOC100362987	ENSRNOG00000021159	protein_coding	9	10737579	10737830	-	blue				-0.02	0.96552	0.749779	0.0125185	0	9.06562	6.94107	2.12455	4.81651	173
Cebpb	ENSRNOG00000057347	protein_coding	3	164424515	164425910	+	blue				0.2	0.576942	0.749561	0.0125584	0	24.9468	8.6827	16.2641	-7.58143	173
LOC100912489	ENSRNOG00000032224	protein_coding	2	198411955	198412350	-	blue				0.26	0.465273	0.749229	0.0126197	0	31.0832	9.25709	21.8261	-12.569	173
AC110474.1	ENSRNOG00000036665	protein_coding	10	110438144	110438704	+	blue				0.03	0.931135	0.745533	0.0133151	0	23.0864	8.18383	14.9025	-6.71872	173
Acad8	ENSRNOG00000048164	protein_coding	8	28024123	28044876	-	blue				-0.22	0.538216	0.743738	0.0136622	0	15.2822	6.78125	8.50095	-1.7197	173
LOC100911548	ENSRNOG00000015125	protein_coding	4	157326727	157328379	+	blue				0.39	0.271523	0.742346	0.0139359	0	21.1128	7.29271	13.8201	-6.52738	173
Uhmk1	ENSRNOG00000002941	protein_coding	13	88521625	88536728	-	blue				-0.01	0.98376	0.737282	0.0149635	0	9.17095	6.70117	2.46978	4.23138	173
Zfp954	ENSRNOG00000022742	protein_coding	1	69853553	69859391	+	blue				-0.06	0.872395	0.736783	0.0150676	0	11.0964	6.8411	4.25531	2.58579	173
Fzd1	ENSRNOG00000016242	protein_coding	4	26470864	26475262	+	blue				-0.09	0.814455	0.735477	0.0153423	0	15.6907	7.33192	8.35874	-1.02682	173
Prmt3	ENSRNOG00000014829	protein_coding	1	105113595	105200470	+	blue				-0.01	0.978988	0.722798	0.0181925	0	9.28954	5.81397	3.47557	2.3384	173
AC126292.2	ENSRNOG00000055526	protein_coding	5	135687538	135687897	+	blue				-0.08	0.834023	0.719509	0.018988	0	12.3795	5.91655	6.46295	-0.546395	173
AABR07053716.1	ENSRNOG00000029173	protein_coding	3	122285243	122285611	+	blue				-0.29	0.42454	0.709886	0.0214528	0	8.74562	5.96041	2.78521	3.1752	173
LOC100909878	ENSRNOG00000052207	protein_coding	2	55055297	55055758	-	blue				-0.19	0.593149	0.709051	0.0216766	0	6.76089	5.12789	1.633	3.49489	173
AC128901.1	ENSRNOG00000028826	protein_coding	4	147121260	147122060	-	blue				-0.1	0.784299	0.702044	0.0236181	0	7.507	4.46852	3.03847	1.43005	173
LOC100912604	ENSRNOG00000011078	protein_coding	5	165405168	165408320	+	blue				-0.07	0.840992	0.698107	0.0247599	0	14.8591	5.02636	9.83278	-4.80643	173
AABR07071294.1	ENSRNOG00000031703	protein_coding	8	108260647	108261021	-	blue				0.16	0.666399	0.691956	0.0266187	0	8.48637	5.00634	3.48003	1.52631	173
Zkscan1	ENSRNOG00000001335	protein_coding	12	19231092	19247387	+	blue				-0.31	0.381407	0.691094	0.0268867	0	13.8359	4.98798	8.84795	-3.85997	173
Rpl22l1	ENSRNOG00000011817	protein_coding	2	115362799	115364729	+	blue				-0.21	0.569504	0.686551	0.0283288	0	6.81099	4.97592	1.83507	3.14086	173
Pts	ENSRNOG00000009250	protein_coding	8	54954226	54961265	-	blue				-0.47	0.166581	0.686177	0.02845	0	9.96601	4.69582	5.27019	-0.574365	173
AC118841.1	ENSRNOG00000033177	protein_coding	5	70463171	70463546	-	blue				-0.29	0.422374	0.685933	0.028529	0	8.98573	3.7392	5.24653	-1.50733	173
AABR07039651.1	ENSRNOG00000045666	protein_coding	X	81865924	81866370	-	blue				0.12	0.732278	0.682198	0.0297596	0	5.71244	3.66773	2.04471	1.62301	173
LOC100362149	ENSRNOG00000030345	protein_coding	9	1012091	1012450	-	blue				-0.28	0.431049	0.679038	0.0308289	0	12.2032	3.69403	8.50919	-4.81516	173
Uba2	ENSRNOG00000021113	protein_coding	1	90011306	90035522	-	blue				0.28	0.433366	0.677129	0.0314871	0	10.6345	4.79305	5.84142	-1.04837	173
Sesn3	ENSRNOG00000008173	protein_coding	8	12823155	12872705	+	blue				-0.29	0.41201	0.672397	0.0331598	0	8.53677	4.474	4.06277	0.411227	173
Lrp10	ENSRNOG00000011592	protein_coding	15	33108671	33114829	+	blue				-0.04	0.911146	0.627044	0.0523364	0	6.17533	3.04055	3.13478	-0.0942377	173
AC105515.1	ENSRNOG00000045749	protein_coding	14	83220265	83220414	+	blue				0.07	0.845256	0.619271	0.0562281	0	5.26089	2.93072	2.33017	0.600553	173
AABR07058884.2	ENSRNOG00000057943	protein_coding	7	141642777	141656477	+	blue				-0.41	0.239808	0.608761	0.0617869	0	5.73783	2.62667	3.11116	-0.484483	173
Rnasek	ENSRNOG00000018881	protein_coding	10	56848369	56850085	-	blue				-0.58	0.0796346	0.603389	0.0647634	0	6.28256	2.97445	3.30811	-0.333666	173
Rpl35a	ENSRNOG00000031641	protein_coding	5	164923302	164923634	+	blue				0.11	0.753421	0.601079	0.0660711	0	5.83358	2.4795	3.35409	-0.874588	173
AABR07045462.1	ENSRNOG00000000320	protein_coding	20	48299964	48310175	-	blue				-0.04	0.921425	0.598607	0.06749	0	5.78718	3.2528	2.53438	0.71842	173
Tmem200b	ENSRNOG00000032018	protein_coding	5	150080072	150080926	+	blue				0.23	0.513424	0.589986	0.0725935	0	3.86954	1.88272	1.98682	-0.104102	173
Hist1h1a	ENSRNOG00000017175	protein_coding	17	43614101	43614844	-	blue				0.06	0.866406	0.58367	0.0764871	0	5.26928	1.88046	3.38882	-1.50835	173
Slc36a1	ENSRNOG00000012356	protein_coding	10	40543288	40574444	+	blue				-0.17	0.643813	0.583175	0.0767979	0	3.34315	1.91818	1.42497	0.493207	173
Morf4l1	ENSRNOG00000058412	protein_coding	8	97474092	97494834	-	blue				-0.48	0.163892	0.578149	0.0799995	0	6.81073	2.4591	4.35163	-1.89253	173
Elf3	ENSRNOG00000006330	protein_coding	13	52083859	52088780	-	blue				0.19	0.593854	0.552735	0.097505	0	4.02575	2.13579	1.88996	0.245834	173
Sdhaf1	ENSRNOG00000047045	protein_coding	1	88779478	88780425	-	blue				0.02	0.948214	0.546302	0.102291	0	4.73104	1.38953	3.34152	-1.95199	173
Cops6	ENSRNOG00000001346	protein_coding	12	19303387	19306226	+	blue				0.11	0.760891	0.524035	0.119993	0	4.22963	2.11257	2.11706	-0.00449696	173
Uap1	ENSRNOG00000002926	protein_coding	13	88463532	88497901	-	blue				0.23	0.521162	0.515222	0.127492	0	3.26129	1.39132	1.86997	-0.478644	173
Klf9	ENSRNOG00000014215	protein_coding	1	240908483	240933198	+	blue				-0.21	0.563757	0.4966	0.144273	0	3.0049	0.941624	2.06328	-1.12165	173
RGD1310429	ENSRNOG00000000237	protein_coding	10	67739103	67751002	-	blue				-0.42	0.231291	0.496132	0.144711	0	3.69357	0.918284	2.77529	-1.85701	173
Mlycd	ENSRNOG00000014522	protein_coding	19	52032886	52048753	+	blue				0.1	0.782494	0.480152	0.16016	0	3.96799	1.64165	2.32634	-0.68469	173
Atl3	ENSRNOG00000021203	protein_coding	1	222746023	222786942	+	blue				0.02	0.963371	0.479961	0.160351	0	4.38655	1.80873	2.57782	-0.769095	173
Hist1h2bd	ENSRNOG00000060769	protein_coding	17	44833924	44834305	-	blue				0.02	0.966457	0.451662	0.190071	0	2.77343	0.886623	1.88681	-1.00018	173
AABR07066379.1	ENSRNOG00000048686	protein_coding	9	8349033	8442298	+	brown				-0.1	0.777253	0.992279	1.54073e-08	1	52.384	41.988	10.396	31.5919	157
LOC688649	ENSRNOG00000046751	protein_coding	19	27835890	27840821	+	brown				0.01	0.980153	0.986942	1.25218e-07	1	51.1856	42.8534	8.33224	34.5212	157
Myh4	ENSRNOG00000049695	protein_coding	10	53713938	53848347	+	brown				0.01	0.968811	0.98527	2.02331e-07	1	48.0222	41.5357	6.48644	35.0493	157
Kcnh4	ENSRNOG00000018790	protein_coding	10	88647575	88667345	-	brown				-0.02	0.964716	0.983842	2.92441e-07	1	47.5681	40.9699	6.5982	34.3717	157
AABR07015067.1	ENSRNOG00000048268	protein_coding	14	46588411	46593828	-	brown				-0.02	0.965802	0.982401	4.10916e-07	1	52.8815	40.9751	11.9064	29.0687	157
RGD1561667	ENSRNOG00000030145	protein_coding	1	55219773	55221609	+	brown				-0.03	0.924316	0.976705	1.25258e-06	1	49.9711	41.0341	8.93693	32.0972	157
Celsr3	ENSRNOG00000053889	protein_coding	8	117620317	117648028	+	brown				-0.04	0.916289	0.97549	1.53286e-06	1	44.2356	39.0149	5.2207	33.7942	157
AABR07034940.2	ENSRNOG00000055570	protein_coding	12	1509254	1512130	-	brown				-0.08	0.82945	0.973203	2.18427e-06	1	48.3909	38.5628	9.82813	28.7347	157
Myo15a	ENSRNOG00000059219	protein_coding	10	46840113	46896054	+	brown				-0.01	0.977879	0.972896	2.2852e-06	1	42.6215	37.5895	5.032	32.5575	157
Ryr3	ENSRNOG00000006645	protein_coding	3	104118063	104504204	-	brown				0.04	0.912928	0.972661	2.3646e-06	1	47.7887	38.1089	9.67979	28.4291	157
Dnah2	ENSRNOG00000052688	protein_coding	10	56029029	56154548	-	brown				0.06	0.861029	0.972219	2.52025e-06	1	50.9981	40.4149	10.5832	29.8317	157
LOC363337	ENSRNOG00000042971	protein_coding	19	27858879	27862827	-	brown				-0.1	0.780664	0.971309	2.86376e-06	1	46.86	38.2797	8.58028	29.6995	157
RGD1561730	ENSRNOG00000057141	protein_coding	12	20592216	20660304	-	brown				-0.11	0.76876	0.970465	3.21261e-06	1	41.4458	36.9203	4.52553	32.3948	157
LOC690435	ENSRNOG00000029253	protein_coding	6	128093472	128117579	-	brown				0.05	0.891548	0.96866	4.06373e-06	1	44.4447	37.6315	6.81319	30.8183	157
Muc6	ENSRNOG00000056817	protein_coding	1	214608704	214629938	-	brown				0.07	0.85105	0.966738	5.14463e-06	1	44.1425	38.1996	5.94292	32.2566	157
Prr36	ENSRNOG00000028892	protein_coding	12	2579887	2585233	+	brown				-0.13	0.718563	0.965214	6.14225e-06	1	42.5105	34.9966	7.51392	27.4827	157
LOC103693323	ENSRNOG00000003349	protein_coding	10	36741434	37028367	+	brown				0.03	0.940882	0.960272	1.03873e-05	1	46.8015	35.3596	11.4419	23.9176	157
Tesb	ENSRNOG00000039398	protein_coding	20	4178686	4235950	+	brown				-0.17	0.646958	0.958872	1.191e-05	1	37.4751	32.2706	5.20455	27.066	157
Nfasc	ENSRNOG00000030515	protein_coding	13	49335408	49522415	-	brown				0.11	0.764249	0.956756	1.45199e-05	1	49.0605	36.8754	12.1851	24.6903	157
Olfm2	ENSRNOG00000020519	protein_coding	8	21681266	21743338	-	brown				0.09	0.812222	0.956554	1.47898e-05	1	44.3088	33.9609	10.3479	23.613	157
Gnal	ENSRNOG00000010440	protein_coding	18	62805410	62944630	+	brown				0.01	0.979469	0.954452	1.782e-05	1	40.325	33.5049	6.82009	26.6848	157
Plin1	ENSRNOG00000015086	protein_coding	1	141458181	141471010	-	brown				-0.04	0.906343	0.954347	1.79834e-05	1	42.8031	33.4343	9.36875	24.0656	157
Strc	ENSRNOG00000014845	protein_coding	3	113324698	113342675	-	brown				0	0.992636	0.954016	1.85028e-05	1	49.0013	35.3851	13.6162	21.7689	157
Myo1a	ENSRNOG00000004177	protein_coding	7	71004417	71019372	+	brown				0.1	0.793463	0.949866	2.60105e-05	1	47.1409	32.8069	14.334	18.4729	157
Loxhd1	ENSRNOG00000017410	protein_coding	18	73645907	73812271	+	brown				0.05	0.880649	0.948718	2.84361e-05	1	35.5356	32.5923	2.94333	29.649	157
Scn5a	ENSRNOG00000015049	protein_coding	8	128169191	128266639	-	brown				-0.08	0.831684	0.948083	2.98462e-05	1	36.4778	30.4151	6.06275	24.3523	157
Duox2	ENSRNOG00000017395	protein_coding	3	114218193	114235933	-	brown				0.02	0.964471	0.947485	3.12243e-05	1	40.7242	32.3991	8.32507	24.074	157
RGD1560718	ENSRNOG00000059551	protein_coding	1	54034174	54036068	-	brown				-0.05	0.889783	0.945495	3.61432e-05	1	40.9992	31.9475	9.05175	22.8957	157
AABR07056118.1	ENSRNOG00000048230	protein_coding	7	20262680	20480453	+	brown				-0.05	0.889631	0.945323	3.65931e-05	1	44.0269	32.0746	11.9523	20.1223	157
Potem	ENSRNOG00000059091	protein_coding	16	21955168	22116834	-	brown				-0.1	0.778676	0.945255	3.67732e-05	1	37.7571	29.7834	7.97371	21.8097	157
Lrfn1	ENSRNOG00000019869	protein_coding	1	85291462	85300825	-	brown				-0.24	0.512274	0.944984	3.74939e-05	1	31.6393	28.118	3.52133	24.5967	157
Plb1	ENSRNOG00000026037	protein_coding	6	25397537	25507073	-	brown				0.06	0.871299	0.944408	3.90612e-05	1	49.7744	32.8373	16.9371	15.9001	157
Slc24a1	ENSRNOG00000052051	protein_coding	8	70408528	70436028	-	brown				-0.08	0.822677	0.944285	3.94026e-05	1	40.6131	30.3292	10.2838	20.0454	157
Ush2a	ENSRNOG00000003738	protein_coding	13	106751625	107427329	+	brown				-0.15	0.67564	0.94323	4.24173e-05	1	39.6777	30.9717	8.70601	22.2657	157
AABR07063425.3	ENSRNOG00000056970	protein_coding	6	30638738	30643594	-	brown				-0.06	0.859303	0.941835	4.66648e-05	1	50.6881	30.1949	20.4931	9.70182	157
Mcpt3	ENSRNOG00000024785	protein_coding	15	34751550	34796223	+	brown				-0.16	0.652516	0.94121	4.86647e-05	1	42.2098	29.1403	13.0695	16.0708	157
Ephb1	ENSRNOG00000007865	protein_coding	8	110376954	110813000	-	brown				0.04	0.904773	0.94104	4.92217e-05	1	41.2867	31.3182	9.96854	21.3496	157
Spetex-2F	ENSRNOG00000029659	protein_coding	15	5414416	5510289	-	brown				0.04	0.902515	0.941001	4.93485e-05	1	37.572	29.1494	8.42252	20.7269	157
Rufy4	ENSRNOG00000032991	protein_coding	9	81402124	81421990	+	brown				-0.06	0.874893	0.939731	5.36523e-05	1	40.9285	28.3614	12.5671	15.7943	157
Sec31b	ENSRNOG00000025781	protein_coding	1	264268338	264294630	-	brown				-0.05	0.884004	0.938782	5.70482e-05	0	56.3982	29.6435	26.7547	2.88876	157
AC096792.1	ENSRNOG00000054624	protein_coding	7	133089166	133166951	+	brown				0.03	0.93147	0.935012	7.21146e-05	0	32.7936	29.0358	3.75786	25.2779	157
Trpm5	ENSRNOG00000020484	protein_coding	1	216257820	216274930	-	brown				0.14	0.701714	0.933974	7.67392e-05	0	40.1037	30.4039	9.6998	20.7041	157
Nup210l	ENSRNOG00000055790	protein_coding	2	189454340	189571529	+	brown				-0.3	0.401186	0.933364	7.9555e-05	0	35.468	26.2173	9.25066	16.9666	157
Slc9a5	ENSRNOG00000028844	protein_coding	19	37305248	37325335	+	brown				-0.28	0.437136	0.931899	8.66261e-05	0	29.7784	25.5194	4.25902	21.2604	157
Ccdc27	ENSRNOG00000056358	protein_coding	5	171312793	171327450	-	brown				-0.18	0.620407	0.930209	9.53524e-05	0	28.1786	25.1185	3.06004	22.0585	157
AC120291.4	ENSRNOG00000059889	protein_coding	7	12068247	12085226	-	brown				0.03	0.933551	0.929117	0.000101325	0	31.1688	27.9099	3.25891	24.651	157
Cacna1b	ENSRNOG00000004560	protein_coding	3	1740024	1924827	-	brown				0.03	0.932039	0.928618	0.000104147	0	31.1725	27.1898	3.98266	23.2072	157
Dscaml1	ENSRNOG00000016502	protein_coding	8	49737798	50055560	+	brown				0.14	0.707726	0.927636	0.000109862	0	37.1721	27.1397	10.0324	17.1074	157
Rasal1	ENSRNOG00000001374	protein_coding	12	41416218	41448668	-	brown				0.04	0.910559	0.926294	0.000118046	0	31.0149	26.0151	4.99978	21.0154	157
Fat2	ENSRNOG00000012575	protein_coding	10	40584403	40657861	-	brown				-0.12	0.737371	0.921097	0.000154041	0	42.2577	26.6799	15.5778	11.1022	157
Cyp46a1	ENSRNOG00000007147	protein_coding	6	132242328	132273787	+	brown				-0.15	0.677643	0.91941	0.000167288	0	27.4815	23.648	3.83344	19.8146	157
Orc1	ENSRNOG00000008841	protein_coding	5	128190708	128210445	+	brown				-0.3	0.399986	0.919179	0.000169165	0	36.0161	23.8548	12.1613	11.6935	157
Rad54l	ENSRNOG00000013148	protein_coding	5	134948512	134978125	-	brown				0.03	0.927901	0.915908	0.00019746	0	38.1679	24.4636	13.7043	10.7594	157
Otof	ENSRNOG00000009967	protein_coding	6	27328406	27424864	+	brown				0	0.999359	0.914924	0.000206615	0	27.7279	24.626	3.10185	21.5242	157
Actn3	ENSRNOG00000019745	protein_coding	1	220120533	220136470	-	brown				-0.17	0.643111	0.914107	0.00021445	0	44.0894	25.4917	18.5977	6.89397	157
Kcnk2	ENSRNOG00000002653	protein_coding	13	107690087	107886476	-	brown				-0.11	0.756206	0.914105	0.000214469	0	30.0332	22.7185	7.31469	15.4038	157
Mypn	ENSRNOG00000000383	protein_coding	20	26988774	27074138	+	brown				-0.02	0.958436	0.911723	0.000238558	0	43.8671	24.9445	18.9226	6.02189	157
Ka11	ENSRNOG00000061636	protein_coding	10	88141667	88144625	-	brown				-0.01	0.987532	0.904397	0.000325196	0	34.1036	22.7666	11.337	11.4296	157
Eppin	ENSRNOG00000028908	protein_coding	3	161041727	161050557	-	brown				-0.08	0.834772	0.903387	0.000338737	0	27.7994	22.3737	5.42569	16.948	157
AC119462.1	ENSRNOG00000058599	protein_coding	10	86579694	86580782	+	brown				-0.02	0.95011	0.901661	0.000362821	0	26.0018	22.4496	3.55218	18.8975	157
Slc24a2	ENSRNOG00000008169	protein_coding	5	105336262	105582375	-	brown				-0.12	0.734469	0.89954	0.000394106	0	55.8207	22.3193	33.5014	-11.1821	157
Nwd1	ENSRNOG00000052129	protein_coding	16	18877257	18937562	-	brown				0.02	0.953649	0.895211	0.000464046	0	32.4739	22.5184	9.95547	12.5629	157
Kcnk3	ENSRNOG00000009790	protein_coding	6	27151612	27190132	-	brown				0.2	0.578471	0.894636	0.000473978	0	42.9449	21.067	21.8779	-0.810966	157
AABR07008439.1	ENSRNOG00000052173	protein_coding	2	58448917	58458517	+	brown				-0.18	0.6215	0.893958	0.000485875	0	44.5387	21.2671	23.2716	-2.00445	157
Lrrn4	ENSRNOG00000032989	protein_coding	3	125523781	125533600	-	brown				-0.32	0.36864	0.89393	0.000486378	0	34.5078	20.3624	14.1454	6.21703	157
Psd2	ENSRNOG00000019177	protein_coding	18	28781349	28832428	+	brown				-0.05	0.885917	0.892862	0.000505578	0	25.8032	18.7356	7.0675	11.6681	157
Myocd	ENSRNOG00000003669	protein_coding	10	51683540	51778986	-	brown				-0.03	0.930647	0.890304	0.000553849	0	37.2905	22.192	15.0985	7.09354	157
Ak7	ENSRNOG00000055714	protein_coding	6	129538982	129606932	+	brown				-0.16	0.660684	0.890292	0.000554095	0	18.8317	16.7981	2.03365	14.7644	157
Gli2	ENSRNOG00000007261	protein_coding	13	34829139	35048444	-	brown				-0.04	0.917323	0.889401	0.000571668	0	36.8739	19.8572	17.0167	2.84044	157
Igf2	ENSRNOG00000020369	protein_coding	1	215828102	215846911	-	brown				0	0.999863	0.886673	0.000628043	0	31.7601	19.7485	12.0117	7.73681	157
AABR07058884.1	ENSRNOG00000056338	protein_coding	7	141569641	141624972	-	brown				0.13	0.728497	0.884675	0.000671841	0	50.2015	22.1558	28.0457	-5.88984	157
Mmel1	ENSRNOG00000012593	protein_coding	5	172273459	172304225	+	brown				-0.18	0.613377	0.884485	0.000676114	0	25.5081	17.5326	7.9755	9.55709	157
Mybl2	ENSRNOG00000007805	protein_coding	3	159421671	159450086	+	brown				-0.26	0.468514	0.884092	0.00068504	0	25.8577	19.5434	6.31429	13.2291	157
Smok2a	ENSRNOG00000052093	protein_coding	1	54852537	54854353	-	brown				-0.01	0.987963	0.883666	0.000694776	0	35.3338	19.8339	15.4998	4.3341	157
Ccne1	ENSRNOG00000014786	protein_coding	1	94485832	94494980	-	brown				-0.17	0.630217	0.870794	0.00104022	0	22.1496	17.0487	5.10087	11.9479	157
LOC103689949	ENSRNOG00000045965	protein_coding	10	37089940	37099004	-	brown				-0.23	0.522711	0.866725	0.00117157	0	16.88	14.931	1.94898	12.982	157
Prkcg	ENSRNOG00000054371	protein_coding	1	64407114	64433636	-	brown				0.09	0.804847	0.86614	0.00119139	0	24.6871	17.2873	7.39982	9.88748	157
2010-03-01	ENSRNOG00000007084	protein_coding	10	93591188	93679974	-	brown				-0.23	0.515104	0.863528	0.00128292	0	39.7139	16.6674	23.0465	-6.37915	157
RGD1560492	ENSRNOG00000057827	protein_coding	15	33339689	33344231	-	brown				-0.14	0.690011	0.860037	0.00141304	0	20.7166	15.0652	5.65141	9.41381	157
Mex3b	ENSRNOG00000025142	protein_coding	1	144831523	144835747	+	brown				-0.5	0.138453	0.848184	0.00192688	0	25.5757	12.4791	13.0966	-0.617511	157
Tbkbp1	ENSRNOG00000009370	protein_coding	10	85071064	85084850	-	brown				-0.22	0.547903	0.84755	0.00195768	0	20.3285	14.4557	5.87277	8.58297	157
Duox1	ENSRNOG00000033348	protein_coding	3	114253637	114286802	+	brown				0.02	0.955537	0.847204	0.00197463	0	28.5651	15.2259	13.3392	1.88662	157
Zfp112	ENSRNOG00000029022	protein_coding	1	80953275	80958908	+	brown				-0.28	0.434439	0.846382	0.0020154	0	38.2674	14.2307	24.0367	-9.80605	157
Ybx2	ENSRNOG00000017117	protein_coding	10	56546710	56551863	+	brown				-0.22	0.53418	0.838687	0.0024267	0	33.0663	12.9091	20.1572	-7.24818	157
Hoxc8	ENSRNOG00000028619	protein_coding	7	144605058	144608538	+	brown				-0.36	0.306808	0.836563	0.00255012	0	30.4063	13.7238	16.6825	-2.95867	157
Celf3	ENSRNOG00000020875	protein_coding	2	195719543	195730274	+	brown				-0.2	0.587451	0.836283	0.00256673	0	15.5749	11.6038	3.97104	7.63278	157
Ngf	ENSRNOG00000016571	protein_coding	2	204886202	204940453	+	brown				-0.46	0.183659	0.835369	0.00262146	0	23.7959	12.3804	11.4155	0.964949	157
Otog	ENSRNOG00000010983	protein_coding	1	102258124	102327201	+	brown				0.17	0.635327	0.833495	0.00273634	0	36.7532	14.3928	22.3604	-7.96759	157
Lonrf2	ENSRNOG00000023312	protein_coding	9	45466688	45505767	-	brown				-0.27	0.454836	0.832034	0.00282831	0	20.6014	11.15	9.45141	1.69859	157
Spag5	ENSRNOG00000011777	protein_coding	10	65566171	65585760	+	brown				-0.08	0.822564	0.829712	0.00297914	0	21.1157	12.2618	8.85394	3.40783	157
Ptprn2	ENSRNOG00000005003	protein_coding	6	144384773	145133042	+	brown				-0.08	0.830357	0.8276	0.00312128	0	13.8654	11.0192	2.8462	8.17295	157
Pola2	ENSRNOG00000020906	protein_coding	1	221273538	221321570	-	brown				-0.1	0.787038	0.819602	0.00370388	0	12.5868	10.9602	1.62662	9.3336	157
Cntn2	ENSRNOG00000009033	protein_coding	13	49285310	49313940	-	brown				-0.32	0.36355	0.81906	0.003746	0	19.4211	10.7988	8.62232	2.17643	157
Zfp964	ENSRNOG00000042504	protein_coding	16	21472267	21473808	-	brown				-0.28	0.433594	0.813076	0.00423396	0	21.6274	9.39672	12.2306	-2.83393	157
Ace3	ENSRNOG00000007467	protein_coding	10	94192556	94206535	+	brown				-0.04	0.912074	0.812354	0.0042957	0	28.433	11.797	16.636	-4.83907	157
Pdilt	ENSRNOG00000015368	protein_coding	1	189207165	189238776	-	brown				-0.11	0.771182	0.804244	0.00503496	0	21.7522	11.2521	10.5001	0.752061	157
LOC500684	ENSRNOG00000038322	protein_coding	6	103932428	103935122	-	brown				-0.48	0.156023	0.802487	0.00520636	0	14.0534	7.72712	6.3263	1.40082	157
Kcnj14	ENSRNOG00000021056	protein_coding	1	101805531	101809544	-	brown				0.3	0.402179	0.797748	0.00568928	0	18.3617	10.576	7.78568	2.79037	157
Dab1	ENSRNOG00000007410	protein_coding	5	123905166	124280115	+	brown				0.02	0.947938	0.797524	0.0057129	0	19.404	9.81706	9.58695	0.230106	157
Spag7	ENSRNOG00000004246	protein_coding	10	57284989	57291146	-	brown				0.04	0.922992	0.795324	0.00594831	0	12.5154	8.6395	3.87595	4.76356	157
Map1a	ENSRNOG00000014230	protein_coding	3	113251778	113272186	+	brown				-0.07	0.842742	0.794269	0.00606358	0	22.479	10.4827	11.9963	-1.51362	157
Car11	ENSRNOG00000021017	protein_coding	1	101682172	101687293	+	brown				-0.05	0.884466	0.783712	0.00730641	0	10.436	8.56961	1.86639	6.70322	157
Fbxw10	ENSRNOG00000003287	protein_coding	10	49259194	49296663	+	brown				-0.34	0.342111	0.778902	0.0079285	0	9.7162	8.10647	1.60973	6.49673	157
Apobec3	ENSRNOG00000016852	protein_coding	7	121109241	121128542	+	brown				0.23	0.518575	0.769976	0.00918063	0	15.1153	7.94649	7.1688	0.777686	157
Porcn	ENSRNOG00000004819	protein_coding	X	15035569	15048440	+	brown				-0.14	0.690347	0.766681	0.00967627	0	8.74768	7.06307	1.68461	5.37846	157
Mttp	ENSRNOG00000010655	protein_coding	2	243366181	243407608	-	brown				-0.24	0.497466	0.761007	0.0105735	0	14.5071	7.2966	7.21053	0.0860721	157
Cilp2	ENSRNOG00000020622	protein_coding	16	21288876	21295869	+	brown				-0.43	0.218833	0.756997	0.0112417	0	10.1065	5.58135	4.52515	1.0562	157
Tmem63c	ENSRNOG00000011334	protein_coding	6	111049559	111120799	+	brown				-0.18	0.614313	0.749229	0.0126196	0	20.1239	6.81982	13.3041	-6.48429	157
Dnmt3l	ENSRNOG00000001212	protein_coding	20	11344514	11359090	-	brown				0.01	0.986656	0.745247	0.01337	0	12.649	6.97183	5.67718	1.29465	157
Hs3st3a1	ENSRNOG00000024591	protein_coding	10	50928309	51014562	+	brown				-0.09	0.811623	0.741349	0.0141341	0	8.01509	5.4931	2.52199	2.97111	157
Kif15	ENSRNOG00000060356	protein_coding	8	132032944	132103927	+	brown				-0.12	0.734275	0.737177	0.0149853	0	18.0828	5.73286	12.35	-6.61711	157
Polq	ENSRNOG00000002471	protein_coding	11	66585881	66695353	-	brown				-0.21	0.5672	0.736759	0.0150726	0	12.3509	6.28707	6.0638	0.223262	157
Hoxd11	ENSRNOG00000051472	protein_coding	3	61604672	61606400	+	brown				0.48	0.159584	0.73434	0.0155842	0	15.6252	5.37072	10.2545	-4.88374	157
Fam13c	ENSRNOG00000000275	protein_coding	20	19360230	19479325	-	brown				-0.09	0.798353	0.734327	0.015587	0	10.6898	5.0853	5.60446	-0.519166	157
N4bp3	ENSRNOG00000021731	protein_coding	10	34997008	35005287	-	brown				-0.11	0.751833	0.731895	0.0161135	0	10.9678	5.02106	5.9467	-0.925643	157
Foxred2	ENSRNOG00000005749	protein_coding	7	119170181	119185238	-	brown				-0.29	0.424116	0.729823	0.0165718	0	11.3489	4.99963	6.34931	-1.34968	157
Catsperz	ENSRNOG00000051621	protein_coding	1	222179436	222182721	-	brown				-0.38	0.276362	0.728258	0.0169236	0	15.8001	5.16542	10.6347	-5.46924	157
Ube2c	ENSRNOG00000015131	protein_coding	3	161236898	161241159	+	brown				0.17	0.647968	0.726532	0.017318	0	6.28374	5.70765	0.576086	5.13157	157
Car6	ENSRNOG00000021355	protein_coding	5	167226246	167244786	-	brown				-0.04	0.903932	0.716685	0.01969	0	9.30037	4.88724	4.41313	0.474104	157
Jdp2	ENSRNOG00000008224	protein_coding	6	109466060	109505161	+	brown				-0.05	0.901467	0.711762	0.0209558	0	12.0961	5.74387	6.35222	-0.608351	157
Hoxa9	ENSRNOG00000048146	protein_coding	4	82278758	82280722	-	brown				-0.14	0.700586	0.697104	0.0250568	0	9.89679	4.2933	5.60349	-1.3102	157
Arrdc3	ENSRNOG00000045649	protein_coding	2	8732932	8743069	+	brown				-0.5	0.141419	0.693656	0.0260957	0	13.6864	4.01662	9.66982	-5.65319	157
Fndc5	ENSRNOG00000030238	protein_coding	5	147323240	147330266	+	brown				0.39	0.265137	0.687434	0.0280446	0	5.77827	4.14898	1.62929	2.51969	157
Loxl4	ENSRNOG00000015727	protein_coding	1	261835992	261853495	-	brown				-0.3	0.39342	0.684264	0.0290747	0	7.51287	3.86639	3.64647	0.21992	157
AABR07073021.1	ENSRNOG00000042748	protein_coding	4	82214342	82219025	+	brown				-0.19	0.59989	0.671426	0.0335104	0	8.8564	3.98014	4.87626	-0.896125	157
Klhdc8b	ENSRNOG00000047867	protein_coding	8	117231769	117237229	-	brown				0.18	0.625081	0.666913	0.0351729	0	6.68592	3.49825	3.18767	0.310576	157
Il12a	ENSRNOG00000009468	protein_coding	2	165076607	165084318	+	brown				-0.52	0.119458	0.660853	0.0374917	0	9.06968	2.51601	6.55367	-4.03766	157
Dbn1	ENSRNOG00000014170	protein_coding	17	9679628	9693820	+	brown				0.05	0.898514	0.651104	0.0414351	0	3.74302	2.87288	0.870145	2.00273	157
Lekr1	ENSRNOG00000031247	protein_coding	2	157453428	157620210	+	brown				-0.2	0.58535	0.643583	0.0446611	0	10.1755	3.56706	6.60847	-3.04141	157
Gal3st4	ENSRNOG00000001375	protein_coding	12	19583110	19592000	-	brown				-0.5	0.138642	0.641675	0.0455052	0	7.46227	2.95022	4.51205	-1.56183	157
Klrb1a	ENSRNOG00000007310	protein_coding	4	161949817	162025187	-	brown				0.09	0.806916	0.63478	0.0486452	0	4.71141	3.70762	1.00379	2.70383	157
AABR07026112.1	ENSRNOG00000023473	protein_coding	16	64766903	64784433	-	brown				-0.36	0.306167	0.631562	0.0501589	0	4.31801	2.67954	1.63847	1.04108	157
Prr30	ENSRNOG00000025726	protein_coding	6	26780352	26782864	+	brown				0.16	0.665517	0.631057	0.0503993	0	4.38994	2.22311	2.16683	0.0562783	157
Slco4a1	ENSRNOG00000053430	protein_coding	3	175838994	175857983	+	brown				0.24	0.507606	0.630985	0.0504336	0	5.47857	2.96551	2.51307	0.452441	157
Xrra1	ENSRNOG00000026503	protein_coding	1	164849974	164914499	+	brown				0.37	0.292661	0.622162	0.0547588	0	3.4318	2.42764	1.00416	1.42348	157
LOC100911562	ENSRNOG00000046779	protein_coding	7	118692851	118719156	+	brown				0.27	0.457585	0.616801	0.0575035	0	7.92653	2.60587	5.32066	-2.71479	157
Dlgap3	ENSRNOG00000014302	protein_coding	5	145257714	145304536	+	brown				-0.38	0.281417	0.615004	0.0584432	0	4.93443	2.98299	1.95143	1.03156	157
AABR07048397.1	ENSRNOG00000038905	protein_coding	5	76748749	76750116	+	brown				-0.29	0.422609	0.609608	0.0613263	0	6.17799	2.63263	3.54535	-0.912716	157
Ttll9	ENSRNOG00000008596	protein_coding	3	148438939	148485360	+	brown				-0.32	0.368608	0.609428	0.0614238	0	6.82834	2.42127	4.40707	-1.98579	157
Fbn2	ENSRNOG00000043219	protein_coding	18	53068495	53181503	-	brown				-0.33	0.348305	0.604851	0.0639443	0	7.52315	2.79934	4.72381	-1.92447	157
Slc47a2	ENSRNOG00000038055	protein_coding	10	47588497	47630799	-	brown				0.2	0.575329	0.595479	0.0693133	0	3.31004	2.54268	0.767359	1.77532	157
Aurkb	ENSRNOG00000005659	protein_coding	10	55626741	55634991	+	brown				0.02	0.958764	0.589838	0.072683	0	4.17666	2.03455	2.14212	-0.107571	157
Colgalt2	ENSRNOG00000028207	protein_coding	13	69797880	69901170	+	brown				-0.17	0.630771	0.585832	0.0751393	0	3.42902	1.93501	1.49401	0.440998	157
Wdr89	ENSRNOG00000021628	protein_coding	6	98599723	98606109	-	brown				-0.51	0.129782	0.554167	0.096459	0	4.96669	1.79417	3.17252	-1.37835	157
Arhgap11a	ENSRNOG00000008115	protein_coding	3	105281827	105298108	-	brown				-0.07	0.838185	0.549776	0.0996885	0	3.29852	1.53881	1.75971	-0.220899	157
Fitm1	ENSRNOG00000019019	protein_coding	15	34251606	34253073	+	brown				-0.09	0.794805	0.535941	0.110307	0	2.81603	0.878418	1.93761	-1.05919	157
Isg20l2	ENSRNOG00000011402	protein_coding	2	187302192	187311676	+	brown				-0.13	0.730786	0.528493	0.116306	0	2.60425	1.41335	1.1909	0.22245	157
Rgs4	ENSRNOG00000002773	protein_coding	13	88054817	88061108	-	brown				0.33	0.344087	0.517392	0.125619	0	2.75092	1.18429	1.56663	-0.382341	157
RGD1566138	ENSRNOG00000052199	protein_coding	12	21950993	21973474	-	brown				-0.24	0.505667	0.503724	0.137702	0	3.4281	1.64431	1.78379	-0.139484	157
Scara5	ENSRNOG00000014398	protein_coding	15	49069145	49177166	+	brown				-0.23	0.520239	0.472592	0.167801	0	3.33127	0.775315	2.55596	-1.78064	157
Tgm3	ENSRNOG00000006753	protein_coding	3	122544788	122580905	+	brown				-0.06	0.873282	0.419615	0.227356	0	2.77032	0.901352	1.86897	-0.967614	157
Nusap1	ENSRNOG00000004921	protein_coding	3	111422267	111452971	+	brown				-0.18	0.623396	0.417449	0.230014	0	2.73587	0.924598	1.81127	-0.886674	157
Pcsk1	ENSRNOG00000011107	protein_coding	2	91450162	91497091	-	brown				-0.08	0.833714	0.396768	0.256282	0	2.16056	0.576928	1.58363	-1.0067	157
Znf768	ENSRNOG00000029490	protein_coding	1	198792573	198794947	-	brown				-0.06	0.858412	0.39364	0.260393	0	1.86567	0.630692	1.23498	-0.604287	157
Adat1	ENSRNOG00000019434	protein_coding	19	44187331	44211208	-	brown				0.03	0.924937	0.38207	0.275912	0	1.80755	0.545527	1.26202	-0.716494	157
RGD1564162	ENSRNOG00000028386	protein_coding	20	13662867	13664091	+	brown				0.04	0.914563	0.370798	0.291502	0	2.48491	0.540013	1.94489	-1.40488	157
LOC100359752	ENSRNOG00000038241	protein_coding	18	81644858	81682206	-	brown				-0.18	0.612228	0.362972	0.302598	0	1.60907	0.544383	1.06469	-0.520303	157
RGD1359508	ENSRNOG00000038330	protein_coding	2	128675814	128700640	+	cyan				-0.62	0.0565593	0.959281	1.1449e-05	1	28.0608	11.9696	16.0912	-4.12163	68
Rasef	ENSRNOG00000024190	protein_coding	5	90419020	90488896	+	cyan				-0.55	0.101538	0.959216	1.15219e-05	1	32.2803	12.1027	20.1775	-8.07479	68
Stag2	ENSRNOG00000029885	protein_coding	X	128493614	128624418	+	cyan				-0.67	0.033988	0.95873	1.20737e-05	1	38.5864	12.401	26.1854	-13.7844	68
Tob1	ENSRNOG00000002828	protein_coding	10	81913689	81915716	+	cyan				-0.53	0.11266	0.958565	1.22659e-05	1	36.3142	12.4475	23.8668	-11.4193	68
Uba6	ENSRNOG00000021931	protein_coding	14	23507628	23571446	+	cyan				-0.67	0.0347552	0.958272	1.26115e-05	1	30.2469	12.6025	17.6444	-5.0419	68
Ptges3l1	ENSRNOG00000060486	protein_coding	X	45410546	45419817	-	cyan				-0.55	0.096708	0.95683	1.44224e-05	1	32.8446	12.8924	19.9522	-7.05975	68
AC097784.1	ENSRNOG00000056374	protein_coding	5	164646666	164648328	-	cyan				-0.6	0.0672639	0.95366	1.90748e-05	1	32.9001	12.4869	20.4132	-7.92629	68
Zfp800	ENSRNOG00000007662	protein_coding	4	55502693	55527156	-	cyan				-0.33	0.356733	0.941522	4.76573e-05	1	28.5423	11.7574	16.7849	-5.02745	68
AABR07001910.1	ENSRNOG00000051570	protein_coding	1	61870347	61872975	-	cyan				-0.51	0.129527	0.936265	6.68157e-05	1	32.371	11.9481	20.4229	-8.47475	68
RGD1566386	ENSRNOG00000028651	protein_coding	12	18105753	18139444	-	cyan				-0.63	0.0488326	0.926477	0.000116902	1	50.3145	10.2621	40.0525	-29.7904	68
Fam92a	ENSRNOG00000016338	protein_coding	5	25732644	25750826	-	cyan				-0.66	0.0380148	0.920977	0.000154956	1	25.1962	9.22522	15.971	-6.74574	68
Nol8	ENSRNOG00000046968	protein_coding	17	14565794	14589154	-	cyan				-0.59	0.0727928	0.914878	0.000207049	1	44.4718	9.86467	34.6072	-24.7425	68
Plet1	ENSRNOG00000024346	protein_coding	8	54925607	54937177	+	cyan				-0.49	0.153402	0.913646	0.000218962	1	23.3982	8.98953	14.4087	-5.41915	68
Giot1	ENSRNOG00000051563	protein_coding	7	13104481	13108723	-	cyan				-0.54	0.104371	0.911575	0.00024012	1	45.4086	10.0489	35.3597	-25.3108	68
Avpr2	ENSRNOG00000059862	protein_coding	X	156889410	156891213	-	cyan				-0.37	0.288681	0.910737	0.0002491	1	24.0414	8.42247	15.6189	-7.19645	68
Zbtb2	ENSRNOG00000019544	protein_coding	1	40914171	40921508	-	cyan				-0.56	0.0904907	0.90415	0.000328474	1	20.4298	8.12271	12.3071	-4.18441	68
Lyrm7	ENSRNOG00000045961	protein_coding	10	40183078	40201992	-	cyan				-0.5	0.145212	0.903024	0.000343693	1	31.607	10.1875	21.4195	-11.2321	68
Rassf9	ENSRNOG00000038574	protein_coding	7	44146237	44181201	+	cyan				-0.65	0.0412247	0.902769	0.000347217	0	21.1317	7.92208	13.2096	-5.28754	68
Gmps	ENSRNOG00000051151	protein_coding	2	154555871	154590662	+	cyan				-0.64	0.0456333	0.901726	0.000361884	0	24.8097	7.86612	16.9436	-9.07748	68
Zfp280d	ENSRNOG00000055631	protein_coding	8	78858570	78949447	+	cyan				-0.25	0.4929	0.893385	0.000496108	0	27.4415	8.26535	19.1761	-10.9108	68
Zfp458	ENSRNOG00000017986	protein_coding	2	86971147	86980515	+	cyan				-0.57	0.0843891	0.890747	0.00054526	0	33.2124	9.3932	23.8192	-14.426	68
Fa2h	ENSRNOG00000018950	protein_coding	19	43545378	43596801	-	cyan				-0.25	0.482528	0.888049	0.000599125	0	21.787	7.89411	13.8929	-5.99883	68
LOC102554913	ENSRNOG00000037421	protein_coding	14	6355342	6369690	-	cyan				-0.37	0.298402	0.886154	0.000639209	0	16.9027	6.89256	10.0101	-3.11758	68
Mal2	ENSRNOG00000008615	protein_coding	7	94130852	94163645	+	cyan				-0.39	0.266598	0.885224	0.000659582	0	31.1524	9.84135	21.311	-11.4697	68
Cox20	ENSRNOG00000004553	protein_coding	13	96219853	96224023	+	cyan				-0.42	0.228693	0.883087	0.000708207	0	21.1841	7.44038	13.7437	-6.30336	68
Defb11	ENSRNOG00000038151	protein_coding	16	75149437	75156321	-	cyan				-0.55	0.101411	0.881174	0.000753905	0	17.6724	8.1971	9.47526	-1.27816	68
Thyn1	ENSRNOG00000047053	protein_coding	8	28045093	28054040	+	cyan				-0.6	0.0655979	0.878509	0.000821103	0	18.2815	7.30025	10.9813	-3.68102	68
Smad6	ENSRNOG00000009173	protein_coding	8	68898296	68966108	-	cyan				-0.7	0.0244388	0.877083	0.000858779	0	28.8081	7.60828	21.1998	-13.5915	68
Cdh20	ENSRNOG00000014556	protein_coding	13	24823488	24913884	+	cyan				-0.68	0.0298906	0.873691	0.000953494	0	19.7889	6.80485	12.9841	-6.17921	68
Lrif1	ENSRNOG00000017784	protein_coding	2	209358760	209448123	+	cyan				-0.4	0.248889	0.867902	0.0011324	0	26.8631	8.31752	18.5456	-10.2281	68
Slc26a7	ENSRNOG00000006096	protein_coding	5	27986663	28177340	-	cyan				-0.44	0.202888	0.864899	0.00123426	0	28.5856	6.02398	22.5616	-16.5376	68
Zbtb25	ENSRNOG00000006441	protein_coding	6	99380301	99400822	-	cyan				-0.37	0.298244	0.854561	0.00163615	0	22.4068	6.93133	15.4755	-8.54414	68
AABR07002247.1	ENSRNOG00000050476	protein_coding	1	69681569	69692765	+	cyan				-0.46	0.186023	0.840997	0.00229739	0	17.0582	5.81462	11.2436	-5.42895	68
AC119580.1	ENSRNOG00000061868	protein_coding	4	120551599	120559078	-	cyan				-0.65	0.0413752	0.838274	0.00245031	0	19.9484	6.41343	13.5349	-7.12151	68
Zfp36l1	ENSRNOG00000058646	protein_coding	6	103308045	103313074	-	cyan				-0.44	0.199855	0.836817	0.00253509	0	15.8636	5.78903	10.0746	-4.28555	68
Mtif2	ENSRNOG00000004161	protein_coding	14	113945843	113965745	+	cyan				-0.68	0.0321213	0.835172	0.00263337	0	20.7158	5.65865	15.0572	-9.39855	68
RGD1565622	ENSRNOG00000033792	protein_coding	5	164419265	164502469	-	cyan				-0.45	0.194773	0.830326	0.00293869	0	13.647	4.92861	8.71837	-3.78976	68
Odf2l	ENSRNOG00000014059	protein_coding	2	250995517	251048566	+	cyan				-0.68	0.0305882	0.82352	0.00340954	0	17.6972	5.67339	12.0238	-6.3504	68
Rgs18	ENSRNOG00000003959	protein_coding	13	61565483	61591139	-	cyan				-0.48	0.160384	0.820178	0.0036595	0	18.129	4.85584	13.2732	-8.41734	68
Arhgap12	ENSRNOG00000017791	protein_coding	17	54280851	54394634	+	cyan				-0.68	0.0303899	0.81795	0.00383326	0	16.2245	5.08796	11.1366	-6.04862	68
Zfp354c	ENSRNOG00000029205	protein_coding	10	36307670	36323055	-	cyan				-0.57	0.0844585	0.81715	0.00389708	0	17.3353	4.37903	12.9563	-8.57728	68
Gin1	ENSRNOG00000011962	protein_coding	9	111199141	111220693	-	cyan				-0.71	0.0204124	0.817007	0.00390856	0	34.5692	4.26425	30.305	-26.0407	68
Zfp161	ENSRNOG00000016719	protein_coding	9	117737611	117744300	+	cyan				-0.47	0.168808	0.811174	0.00439813	0	17.7336	3.62735	14.1062	-10.4789	68
Plppr4	ENSRNOG00000016872	protein_coding	2	220298245	220341866	+	cyan				-0.18	0.619036	0.807281	0.00474831	0	13.5875	4.74491	8.84262	-4.09771	68
Gabra1	ENSRNOG00000003512	protein_coding	10	27310725	27366665	-	cyan				-0.14	0.700007	0.807106	0.0047645	0	18.9646	5.29647	13.6681	-8.37167	68
Fam69b	ENSRNOG00000004532	protein_coding	3	4083864	4092289	+	cyan				-0.2	0.589276	0.795465	0.00593297	0	34.917	5.22352	29.6934	-24.4699	68
Shq1	ENSRNOG00000005433	protein_coding	4	133037014	133131953	-	cyan				-0.68	0.0301981	0.793432	0.00615621	0	24.4466	3.83405	20.6125	-16.7785	68
Cpeb1	ENSRNOG00000019161	protein_coding	1	143171264	143278485	-	cyan				-0.44	0.202596	0.791836	0.00633554	0	9.26251	3.76038	5.50213	-1.74175	68
Tab2	ENSRNOG00000016054	protein_coding	1	1999596	2073896	-	cyan				-0.63	0.052189	0.786116	0.00700887	0	9.29464	3.35582	5.93882	-2.583	68
Jrkl	ENSRNOG00000047133	protein_coding	8	11884903	11887799	-	cyan				-0.45	0.193934	0.780229	0.00775322	0	8.79929	3.87339	4.9259	-1.05251	68
Rnf170	ENSRNOG00000045943	protein_coding	16	70687487	70705128	-	cyan				-0.43	0.215089	0.778479	0.00798495	0	14.0293	3.66506	10.3642	-6.69918	68
Zfp74	ENSRNOG00000048894	protein_coding	1	88232617	88240057	-	cyan				-0.53	0.113174	0.775031	0.00845567	0	24.2423	3.76753	20.4747	-16.7072	68
Lrrcc1	ENSRNOG00000010891	protein_coding	2	88384796	88414012	-	cyan				-0.5	0.143686	0.768895	0.0093412	0	10.7232	3.24841	7.47481	-4.2264	68
Zfp267	ENSRNOG00000042283	protein_coding	2	122865100	122869616	+	cyan				-0.35	0.318426	0.766741	0.00966713	0	14.8913	3.05032	11.841	-8.79065	68
AABR07006774.1	ENSRNOG00000050417	protein_coding	1	257724842	257729237	+	cyan				-0.46	0.176621	0.761409	0.010508	0	11.1817	3.06467	8.11705	-5.05239	68
Mustn1	ENSRNOG00000017369	protein_coding	16	6962722	6964989	+	cyan				-0.11	0.752259	0.747556	0.0129312	0	8.45413	2.78117	5.67295	-2.89178	68
Tspyl5	ENSRNOG00000006278	protein_coding	7	72326896	72328128	-	cyan				-0.74	0.0138913	0.747021	0.013032	0	12.9405	3.47067	9.46987	-5.99919	68
Pias1	ENSRNOG00000034272	protein_coding	8	67771720	67869019	-	cyan				-0.21	0.564829	0.746974	0.0130409	0	7.49277	3.07533	4.41745	-1.34212	68
Matr3	ENSRNOG00000019875	protein_coding	18	28361283	28390717	+	cyan				-0.23	0.516088	0.734723	0.0155023	0	6.5745	3.04755	3.52694	-0.479388	68
Sox18	ENSRNOG00000016248	protein_coding	3	177177310	177179127	-	cyan				-0.34	0.343019	0.728785	0.0168045	0	8.32097	1.95397	6.36701	-4.41304	68
Mlana	ENSRNOG00000036608	protein_coding	1	247869756	247884442	+	cyan				-0.63	0.0526739	0.715583	0.0199685	0	10.765	2.32735	8.43764	-6.11029	68
Zfp605	ENSRNOG00000037428	protein_coding	12	52606560	52658275	-	cyan				0.01	0.98891	0.713999	0.0203739	0	12.2219	3.02583	9.19609	-6.17025	68
Pcdhb12	ENSRNOG00000033719	protein_coding	18	30509393	30512411	+	cyan				-0.49	0.147704	0.713899	0.0203998	0	12.815	2.65254	10.1624	-7.50987	68
Lsm8	ENSRNOG00000058677	protein_coding	4	45555077	45560943	+	cyan				-0.34	0.33145	0.71351	0.0205002	0	8.18084	3.08163	5.09921	-2.01758	68
Gspt2	ENSRNOG00000048817	protein_coding	X	63954727	63961613	-	cyan				-0.45	0.190664	0.695735	0.0254658	0	9.8083	2.20736	7.60094	-5.39358	68
Sync	ENSRNOG00000008118	protein_coding	5	147476221	147498902	+	cyan				-0.5	0.137485	0.691894	0.0266379	0	15.1819	2.92105	12.2608	-9.3398	68
Bambi	ENSRNOG00000016066	protein_coding	17	56905112	56909992	-	cyan				-0.41	0.245054	0.690353	0.0271184	0	9.24596	2.94051	6.30546	-3.36495	68
Rad51c	ENSRNOG00000006661	protein_coding	10	74697716	74724472	-	cyan				-0.21	0.567432	0.593619	0.070413	0	2.95756	1.03002	1.92754	-0.897528	68
RGD1307537	ENSRNOG00000033763	protein_coding	17	30623526	30661690	-	darkgreen				0	0.999058	0.956766	1.45066e-05	1	27.2573	8.79608	18.4612	-9.66515	52
Rom1	ENSRNOG00000019858	protein_coding	1	225126734	225128740	-	darkgreen				0.08	0.819395	0.95304	2.00998e-05	1	23.9858	8.71465	15.2712	-6.55654	52
Sltm	ENSRNOG00000054446	protein_coding	8	76977822	77022837	+	darkgreen				0.16	0.660121	0.949441	2.68895e-05	1	43.8378	9.35756	34.4802	-25.1227	52
Pcsk4	ENSRNOG00000016405	protein_coding	7	12247498	12255719	+	darkgreen				-0.05	0.899558	0.947313	3.16266e-05	1	25.3226	7.55279	17.7698	-10.217	52
Lrsam1	ENSRNOG00000022312	protein_coding	3	11972813	12007570	-	darkgreen				0.2	0.58514	0.945325	3.6589e-05	1	32.7853	8.24484	24.5404	-16.2956	52
Tle6	ENSRNOG00000006350	protein_coding	7	10962330	10988137	+	darkgreen				-0.13	0.71973	0.937886	6.03952e-05	1	30.4851	7.99212	22.4929	-14.5008	52
Ttyh1	ENSRNOG00000032699	protein_coding	1	73734624	73753128	-	darkgreen				0.2	0.575597	0.936823	6.45526e-05	1	33.9097	8.08254	25.8271	-17.7446	52
Tiam1	ENSRNOG00000021569	protein_coding	11	29933163	30051103	-	darkgreen				0.24	0.512588	0.934485	7.44366e-05	1	23.1491	7.28572	15.8634	-8.57767	52
Hoxb5	ENSRNOG00000008010	protein_coding	10	84152152	84154360	+	darkgreen				0.03	0.938945	0.932562	8.33724e-05	1	43.0261	7.83898	35.1871	-27.3481	52
Lrrc27	ENSRNOG00000017538	protein_coding	1	211543751	211575820	+	darkgreen				-0.04	0.911727	0.93004	9.62595e-05	1	28.1964	7.27657	20.9198	-13.6432	52
AABR07021704.1	ENSRNOG00000058096	protein_coding	13	86665424	86671515	-	darkgreen				0.1	0.787191	0.927764	0.000109105	1	31.5748	7.56916	24.0057	-16.4365	52
Dixdc1	ENSRNOG00000010260	protein_coding	8	55091235	55162421	-	darkgreen				-0.12	0.73405	0.921216	0.000153136	1	20.3739	7.52754	12.8463	-5.31881	52
Paxbp1	ENSRNOG00000002036	protein_coding	11	31185473	31213787	-	darkgreen				0.08	0.833639	0.90435	0.000325819	1	25.9788	6.09035	19.8885	-13.7981	52
Mab21l2	ENSRNOG00000031398	protein_coding	2	185850232	185852759	-	darkgreen				0.23	0.52858	0.902917	0.000345173	0	35.6984	6.25728	29.4412	-23.1839	52
Spata21	ENSRNOG00000009058	protein_coding	5	159612762	159638076	+	darkgreen				-0.12	0.751595	0.899047	0.000401655	0	18.0836	6.09713	11.9865	-5.88935	52
Eml5	ENSRNOG00000004207	protein_coding	6	122770055	122897997	-	darkgreen				-0.15	0.678885	0.893332	0.000497057	0	36.0547	7.07697	28.9778	-21.9008	52
Ccdc150	ENSRNOG00000013318	protein_coding	9	60883981	60987349	+	darkgreen				-0.03	0.928241	0.885564	0.000652088	0	27.2574	5.67983	21.5776	-15.8977	52
Mn1	ENSRNOG00000027489	protein_coding	12	51214192	51250230	-	darkgreen				0.1	0.778515	0.878942	0.0008099	0	35.2091	5.83549	29.3736	-23.5381	52
LOC690035	ENSRNOG00000008244	protein_coding	6	93563446	93667675	+	darkgreen				-0.13	0.723104	0.87778	0.000840209	0	38.2972	5.5674	32.7298	-27.1624	52
LOC102549817	ENSRNOG00000051152	protein_coding	7	9747375	9834707	-	darkgreen				-0.23	0.524529	0.876706	0.000868965	0	31.2446	6.80411	24.4405	-17.6364	52
LOC361016	ENSRNOG00000007206	protein_coding	15	17775692	17924302	+	darkgreen				0.11	0.757664	0.87589	0.000891275	0	24.4542	5.72632	18.7279	-13.0016	52
Syt15	ENSRNOG00000051688	protein_coding	16	10554136	10564927	+	darkgreen				-0.07	0.848588	0.868829	0.00110225	0	25.8406	5.04822	20.7924	-15.7442	52
Fgf7	ENSRNOG00000009425	protein_coding	3	118317761	118366872	+	darkgreen				-0.06	0.862027	0.861381	0.00136187	0	15.993	4.26601	11.727	-7.46099	52
Apcdd1	ENSRNOG00000043304	protein_coding	18	58270410	58301002	+	darkgreen				-0.11	0.752647	0.855293	0.00160491	0	10.202	3.83648	6.3655	-2.52901	52
Zfp385b	ENSRNOG00000019065	protein_coding	3	64269817	64543100	-	darkgreen				-0.21	0.563304	0.854826	0.0016248	0	26.7051	4.95971	21.7454	-16.7857	52
Cep162	ENSRNOG00000010608	protein_coding	8	94863282	94922017	-	darkgreen				0.31	0.390271	0.849748	0.00185237	0	13.1592	4.09118	9.06801	-4.97683	52
AABR07031734.13	ENSRNOG00000042264	protein_coding	18	30826260	30828641	+	darkgreen				-0.11	0.766066	0.846966	0.00198637	0	8.43784	3.50802	4.92982	-1.42181	52
Zfp286a	ENSRNOG00000003218	protein_coding	10	49185812	49196177	-	darkgreen				-0.07	0.838097	0.832008	0.00282997	0	25.8587	3.75828	22.1004	-18.3422	52
Slfnl1	ENSRNOG00000009906	protein_coding	5	139468546	139473017	+	darkgreen				0.07	0.841748	0.831374	0.00287061	0	14.5918	4.26678	10.325	-6.05819	52
Ubap2l	ENSRNOG00000017990	protein_coding	2	189334341	189400323	-	darkgreen				-0.18	0.623844	0.830751	0.00291098	0	42.1552	5.07332	37.0819	-32.0085	52
Tbx19	ENSRNOG00000002979	protein_coding	13	83403264	83425641	-	darkgreen				-0.04	0.902816	0.82601	0.00323147	0	13.6395	4.36538	9.27409	-4.90871	52
Zfp839	ENSRNOG00000031661	protein_coding	6	135270871	135287281	+	darkgreen				0.18	0.61544	0.819178	0.0037368	0	19.1115	3.40423	15.7073	-12.3031	52
Lrrc4	ENSRNOG00000008098	protein_coding	4	56110658	56114254	-	darkgreen				0.17	0.633868	0.809087	0.00458343	0	43.2519	3.75853	39.4934	-35.7348	52
Abraxas1	ENSRNOG00000002165	protein_coding	14	10424674	10439003	+	darkgreen				-0.51	0.134068	0.803502	0.00510681	0	23.3107	3.62821	19.6825	-16.0543	52
Tmem35b	ENSRNOG00000028083	protein_coding	5	145188323	145191953	+	darkgreen				0.42	0.23177	0.801218	0.00533267	0	8.24049	3.00794	5.23256	-2.22462	52
Usp50	ENSRNOG00000011401	protein_coding	3	119224943	119247449	-	darkgreen				-0.02	0.954934	0.78628	0.00698878	0	9.29007	2.59486	6.69522	-4.10036	52
Plaur	ENSRNOG00000037931	protein_coding	1	81328183	81344708	+	darkgreen				-0.21	0.553161	0.781678	0.00756501	0	24.1147	3.26015	20.8546	-17.5944	52
Zbtb49	ENSRNOG00000005633	protein_coding	14	77322012	77343764	+	darkgreen				-0.03	0.934318	0.781581	0.00757752	0	9.72492	2.63046	7.09446	-4.46399	52
Kcnip2	ENSRNOG00000018018	protein_coding	1	262892545	262916361	+	darkgreen				0.02	0.952613	0.77513	0.00844184	0	15.5315	3.52298	12.0085	-8.48552	52
Spata46	ENSRNOG00000002972	protein_coding	13	88644520	88648145	+	darkgreen				-0.03	0.941803	0.769781	0.00920953	0	12.6441	2.72174	9.92235	-7.20062	52
AABR07007130.2	ENSRNOG00000042665	protein_coding	1	282498488	282498880	-	darkgreen				0.22	0.544324	0.769605	0.00923556	0	8.35943	2.8307	5.52873	-2.69803	52
Sema4c	ENSRNOG00000016254	protein_coding	9	43129415	43139870	-	darkgreen				0.44	0.205271	0.766858	0.00964919	0	10.9758	2.17054	8.8053	-6.63477	52
Usp35	ENSRNOG00000024961	protein_coding	1	162284777	162300515	-	darkgreen				-0.46	0.17773	0.743299	0.0137482	0	10.6131	2.46605	8.14706	-5.68101	52
Zfp362	ENSRNOG00000043364	protein_coding	5	146952653	146973932	-	darkgreen				-0.22	0.541929	0.722521	0.0182588	0	14.0692	1.95858	12.1107	-10.1521	52
Spats1	ENSRNOG00000019963	protein_coding	9	17911944	17946797	+	darkgreen				0.29	0.424358	0.698307	0.0247011	0	6.19735	1.28826	4.90909	-3.62082	52
Cdkn3	ENSRNOG00000009785	protein_coding	15	23553128	23564535	+	darkgreen				0.19	0.597995	0.67732	0.0314208	0	3.1969	1.47466	1.72224	-0.247581	52
LOC108348201	ENSRNOG00000020054	protein_coding	18	30550877	30553237	+	darkgreen				0.02	0.965094	0.659309	0.0380988	0	3.81301	1.21884	2.59416	-1.37532	52
Rab27b	ENSRNOG00000012176	protein_coding	18	68488942	68551558	-	darkgreen				-0.08	0.820223	0.6465	0.0433904	0	4.62851	0.86249	3.76602	-2.90353	52
Fzd6	ENSRNOG00000004660	protein_coding	7	77899322	77931029	+	darkgreen				0.04	0.906992	0.637275	0.0474928	0	7.39397	1.09698	6.29699	-5.20001	52
Gstm1	ENSRNOG00000029726	protein_coding	2	210803869	210809306	-	darkgreen				0.53	0.114306	0.585611	0.0752763	0	3.39457	0.870082	2.52448	-1.6544	52
Glra4	ENSRNOG00000002391	protein_coding	X	107422357	107442878	-	darkgreen				0.28	0.434262	0.581743	0.0777014	0	3.41905	0.622006	2.79704	-2.17504	52
Dnm3	ENSRNOG00000026490	protein_coding	13	79910382	80379929	-	darkgreen				0.09	0.807752	0.521186	0.122386	0	1.41841	0.544636	0.87377	-0.329134	52
P2rx4	ENSRNOG00000001300	protein_coding	12	39308025	39325673	-	darkgrey				0.19	0.590075	0.95874	1.20622e-05	1	28.9476	9.00305	19.9446	-10.9415	50
AABR07070043.1	ENSRNOG00000050630	protein_coding	8	45561390	45562574	+	darkgrey				0.08	0.823035	0.946845	3.27486e-05	1	20.6337	8.03758	12.5961	-4.55853	50
Cldn6	ENSRNOG00000003648	protein_coding	10	13000090	13002862	+	darkgrey				0.31	0.377117	0.936652	6.52395e-05	1	18.4436	6.9468	11.4968	-4.55003	50
Tmem150a	ENSRNOG00000061100	protein_coding	4	100218661	100222130	+	darkgrey				0.23	0.522694	0.931995	8.6148e-05	1	30.066	7.1936	22.8724	-15.6788	50
AABR07028488.1	ENSRNOG00000049614	protein_coding	17	72036588	72046381	-	darkgrey				0	0.999434	0.925799	0.000121173	1	39.7827	6.71919	33.0635	-26.3444	50
Syngr2	ENSRNOG00000050547	protein_coding	10	106812739	106816675	+	darkgrey				0.06	0.859761	0.923956	0.000133363	1	20.1977	6.48065	13.7171	-7.23641	50
Aars2	ENSRNOG00000025808	protein_coding	9	17869124	17880706	-	darkgrey				0.03	0.931568	0.923157	0.00013892	1	13.5131	6.45679	7.05628	-0.599498	50
Ltbr	ENSRNOG00000019264	protein_coding	4	157822840	157829241	-	darkgrey				0.35	0.325169	0.923079	0.000139474	1	38.3234	7.22484	31.0986	-23.8737	50
Acp2	ENSRNOG00000013594	protein_coding	3	80021440	80030363	+	darkgrey				0.14	0.698822	0.918615	0.000173821	1	11.7558	6.39028	5.3655	1.02477	50
AABR07065498.1	ENSRNOG00000051719	protein_coding	6	132116518	132183434	-	darkgrey				0.2	0.576955	0.912042	0.000235226	1	45.8269	7.26074	38.5662	-31.3054	50
Tuba4a	ENSRNOG00000003597	protein_coding	9	82415605	82419288	-	darkgrey				-0.02	0.954542	0.908172	0.000278098	1	36.5177	6.91353	29.6042	-22.6907	50
Steap3	ENSRNOG00000049471	protein_coding	13	36257112	36290531	-	darkgrey				0.35	0.318791	0.906379	0.00029979	1	15.481	5.77621	9.7048	-3.92859	50
Dnajc5	ENSRNOG00000015202	protein_coding	3	177013604	177043902	+	darkgrey				0.39	0.269539	0.903901	0.00033179	0	22.0074	5.16065	16.8467	-11.6861	50
Crat	ENSRNOG00000018145	protein_coding	3	8968417	8981362	-	darkgrey				0.15	0.672716	0.890697	0.000546229	0	13.7301	5.71058	8.01952	-2.30894	50
AABR07068955.1	ENSRNOG00000033199	protein_coding	8	3271956	3272306	-	darkgrey				0.39	0.26939	0.888856	0.000582619	0	15.2672	4.74204	10.5251	-5.78309	50
Noc4l	ENSRNOG00000037478	protein_coding	12	52072188	52076739	+	darkgrey				0.27	0.457407	0.887899	0.000602232	0	13.8378	4.19951	9.63825	-5.43874	50
RGD1563941	ENSRNOG00000005918	protein_coding	8	52829085	52830609	+	darkgrey				0.23	0.5272	0.885816	0.00064656	0	14.269	5.33545	8.93358	-3.59814	50
Cdh2	ENSRNOG00000015602	protein_coding	18	8146971	8360684	-	darkgrey				0.16	0.652806	0.884775	0.000669595	0	26.7962	5.01049	21.7858	-16.7753	50
Khk	ENSRNOG00000008047	protein_coding	6	26810579	26820959	-	darkgrey				0.41	0.233286	0.884464	0.000676586	0	18.3125	5.0318	13.2807	-8.2489	50
Upf3a	ENSRNOG00000017397	protein_coding	16	81521073	81532520	+	darkgrey				-0.12	0.731824	0.884146	0.000683801	0	12.0964	4.47973	7.61671	-3.13699	50
Babam1	ENSRNOG00000017071	protein_coding	16	19792838	19798894	+	darkgrey				0.3	0.394161	0.88233	0.000726032	0	28.531	5.68822	22.8428	-17.1545	50
Gapdh	ENSRNOG00000018630	protein_coding	4	157676595	157679962	-	darkgrey				0.01	0.978512	0.874305	0.00093582	0	18.5617	5.60225	12.9594	-7.35715	50
Ddx24	ENSRNOG00000009166	protein_coding	6	127302201	127319362	-	darkgrey				-0.02	0.946078	0.87136	0.00102285	0	20.0048	4.76583	15.2389	-10.4731	50
Tmem174	ENSRNOG00000015472	protein_coding	2	28748707	28750237	-	darkgrey				0.52	0.123153	0.869968	0.00106599	0	30.0963	4.9354	25.1609	-20.2255	50
Ubald2	ENSRNOG00000010029	protein_coding	10	105393072	105396863	+	darkgrey				0.19	0.60158	0.862796	0.00130944	0	19.851	3.98058	15.8705	-11.8899	50
Pdzd3	ENSRNOG00000008526	protein_coding	8	48577952	48582353	-	darkgrey				0.06	0.879822	0.855852	0.00158141	0	10.5578	4.11389	6.44386	-2.32997	50
Chpf	ENSRNOG00000020038	protein_coding	9	82669204	82673898	-	darkgrey				0.31	0.381127	0.855287	0.00160518	0	42.4588	5.15598	37.3029	-32.1469	50
Strip1	ENSRNOG00000018293	protein_coding	2	210393689	210413985	-	darkgrey				0.23	0.517329	0.851782	0.00175861	0	45.4632	5.79849	39.6647	-33.8662	50
Unc119	ENSRNOG00000011060	protein_coding	10	65606898	65612324	+	darkgrey				0.03	0.938093	0.847792	0.00194586	0	18.1363	4.51661	13.6197	-9.10304	50
Wdr34	ENSRNOG00000015636	protein_coding	3	8599148	8615532	-	darkgrey				0.49	0.147676	0.838237	0.00245246	0	11.103	3.80574	7.29729	-3.49154	50
Mapk1ip1l	ENSRNOG00000011611	protein_coding	15	24078280	24101821	+	darkgrey				0.18	0.627721	0.817959	0.00383252	0	6.81354	3.46986	3.34368	0.126179	50
Mlx	ENSRNOG00000019983	protein_coding	10	88997399	89002152	+	darkgrey				0.42	0.231358	0.817372	0.00387931	0	39.4957	4.30715	35.1886	-30.8814	50
Il11ra1	ENSRNOG00000015068	protein_coding	5	58151985	58159072	+	darkgrey				0.18	0.61988	0.784614	0.00719375	0	10.8094	3.08309	7.72631	-4.64323	50
Ch25h	ENSRNOG00000019141	protein_coding	1	252807065	252808380	-	darkgrey				0.11	0.76452	0.782059	0.00751612	0	17.6805	3.53674	14.1437	-10.607	50
Vps16	ENSRNOG00000021222	protein_coding	3	122947913	122969541	+	darkgrey				0	0.991183	0.762479	0.0103353	0	8.28245	1.82143	6.46102	-4.63958	50
Neto2	ENSRNOG00000016245	protein_coding	19	22450030	22486531	+	darkgrey				0.32	0.364996	0.759584	0.0108072	0	6.0146	2.40558	3.60903	-1.20345	50
Exosc7	ENSRNOG00000060337	protein_coding	8	132204604	132229969	+	darkgrey				-0.16	0.658758	0.752351	0.0120524	0	6.96845	1.93205	5.0364	-3.10436	50
Ttyh2	ENSRNOG00000024578	protein_coding	10	103206014	103248862	+	darkgrey				0.56	0.0909465	0.744305	0.013552	0	20.8896	2.51475	18.3749	-15.8601	50
Tm6sf2	ENSRNOG00000042237	protein_coding	16	21092308	21099878	-	darkgrey				-0.15	0.677284	0.74066	0.0142725	0	11.9944	2.42127	9.57311	-7.15184	50
Tmub1	ENSRNOG00000013383	protein_coding	4	7257752	7260317	+	darkgrey				-0.17	0.637594	0.737879	0.0148398	0	6.0747	1.45309	4.62161	-3.16852	50
Scamp4	ENSRNOG00000018271	protein_coding	7	11969720	11982141	-	darkgrey				0.32	0.365311	0.730564	0.0164068	0	9.40311	2.08679	7.31632	-5.22952	50
Gatad2a	ENSRNOG00000022173	protein_coding	16	21178138	21268504	+	darkgrey				0.5	0.143582	0.71674	0.019676	0	11.6437	1.94829	9.69537	-7.74708	50
Ap1m1	ENSRNOG00000014454	protein_coding	16	19288355	19303824	-	darkgrey				0.43	0.214553	0.709394	0.0215846	0	7.01138	1.64933	5.36205	-3.71273	50
Mxd3	ENSRNOG00000016539	protein_coding	17	9830332	9839452	+	darkgrey				-0.1	0.792103	0.691586	0.0267333	0	5.7865	1.36416	4.42234	-3.05818	50
Tmem52	ENSRNOG00000016618	protein_coding	5	172887217	172889383	+	darkgrey				0.06	0.874385	0.641678	0.0455039	0	3.69408	0.869191	2.82488	-1.95569	50
Ccdc6	ENSRNOG00000024019	protein_coding	20	19732894	19825150	-	darkgrey				-0.09	0.808477	0.628776	0.0514943	0	3.43379	1.20845	2.22534	-1.0169	50
Ddx39a	ENSRNOG00000004373	protein_coding	19	24846938	24854953	+	darkgrey				0.32	0.368181	0.527238	0.117336	0	5.69446	0.70076	4.9937	-4.29294	50
Fzd8	ENSRNOG00000061031	protein_coding	17	62262129	62265113	+	darkgrey				-0.02	0.954492	0.524762	0.119387	0	1.63911	0.174125	1.46499	-1.29086	50
Hdgfl2	ENSRNOG00000049142	protein_coding	9	10972351	10991927	-	darkgrey				0	0.997325	0.465607	0.17505	0	3.36634	0.57075	2.79559	-2.22485	50
Slc25a37	ENSRNOG00000015495	protein_coding	15	51128268	51168384	-	darkgrey				0.22	0.542769	0.290755	0.415069	0	0.934994	0.144847	0.790147	-0.6453	50
Bcl7c	ENSRNOG00000018916	protein_coding	1	199155296	199159125	-	darkmagenta				0.15	0.687617	0.958552	1.22803e-05	1	55.463	8.61883	46.8442	-38.2254	40
LOC102550892	ENSRNOG00000048181	protein_coding	2	200572502	200576694	+	darkmagenta				0	0.998954	0.955746	1.59048e-05	1	47.8737	7.89238	39.9813	-32.0889	40
Gja1	ENSRNOG00000000805	protein_coding	20	37876650	37889089	+	darkmagenta				0.21	0.555385	0.942577	4.43679e-05	1	29.1259	5.86024	23.2657	-17.4054	40
Tjp2	ENSRNOG00000015030	protein_coding	1	241945841	242083484	-	darkmagenta				0.24	0.505917	0.929005	0.000101953	1	44.8046	7.35909	37.4456	-30.0865	40
Snx30	ENSRNOG00000017132	protein_coding	5	77052484	77157915	+	darkmagenta				0.21	0.56337	0.928973	0.000102133	1	41.1368	6.91174	34.225	-27.3133	40
Rab43	ENSRNOG00000037768	protein_coding	4	119695013	119714302	-	darkmagenta				0.28	0.426601	0.923056	0.000139635	1	48.0074	6.64261	41.3648	-34.7222	40
Nfkb1	ENSRNOG00000023258	protein_coding	2	240773456	240866689	-	darkmagenta				-0.04	0.919078	0.919411	0.000167283	1	56.5632	6.23239	50.3309	-44.0985	40
Dusp6	ENSRNOG00000023896	protein_coding	7	41475163	41479392	+	darkmagenta				0.18	0.611472	0.917907	0.000179793	1	34.3323	6.07005	28.2622	-22.1922	40
Sectm1a	ENSRNOG00000036672	protein_coding	10	110263783	110274768	-	darkmagenta				0	0.996659	0.915353	0.000202591	1	45.3592	5.84846	39.5107	-33.6622	40
Maf	ENSRNOG00000012428	protein_coding	19	48194804	48196748	-	darkmagenta				-0.06	0.880036	0.915255	0.000203506	1	22.3497	5.77505	16.5746	-10.7996	40
Trpv1	ENSRNOG00000019486	protein_coding	10	59799123	59824679	+	darkmagenta				-0.21	0.569128	0.914187	0.000213671	0	33.9258	5.63751	28.2883	-22.6508	40
Mvd	ENSRNOG00000013376	protein_coding	19	55258905	55268951	-	darkmagenta				0.1	0.777764	0.908407	0.000275344	0	39.524	6.38141	33.1426	-26.7612	40
Bid	ENSRNOG00000012439	protein_coding	4	153442218	153465203	-	darkmagenta				0.13	0.71012	0.908238	0.000277324	0	30.3988	5.2965	25.1023	-19.8058	40
Clec2l	ENSRNOG00000029644	protein_coding	4	66405166	66421654	+	darkmagenta				0.2	0.588426	0.906071	0.000303643	0	33.7378	5.69206	28.0458	-22.3537	40
Ckb	ENSRNOG00000010872	protein_coding	6	136142956	136145837	-	darkmagenta				0.15	0.679682	0.903868	0.000332244	0	31.9453	5.54765	26.3976	-20.85	40
Ankfn1	ENSRNOG00000023532	protein_coding	10	76903325	76930631	-	darkmagenta				0.28	0.439845	0.884374	0.000678624	0	23.5606	4.11457	19.446	-15.3314	40
Eci2	ENSRNOG00000029549	protein_coding	17	30556884	30639040	+	darkmagenta				0.15	0.672151	0.865428	0.00121586	0	44.2561	4.08491	40.1712	-36.0863	40
Fads1	ENSRNOG00000020480	protein_coding	1	226234074	226249138	+	darkmagenta				0.03	0.933082	0.864406	0.0012516	0	26.5084	4.41265	22.0958	-17.6831	40
Dcbld1	ENSRNOG00000000407	protein_coding	20	33359196	33453766	+	darkmagenta				0.31	0.390363	0.863318	0.00129048	0	21.7715	3.14343	18.6281	-15.4846	40
Hist2h3c2	ENSRNOG00000049198	protein_coding	17	43791657	43792067	+	darkmagenta				0.38	0.27837	0.862272	0.00132867	0	32.5809	3.05908	29.5218	-26.4627	40
Ecm1	ENSRNOG00000021166	protein_coding	2	197855460	197860699	-	darkmagenta				-0.14	0.702931	0.860254	0.00140468	0	16.1775	4.00189	12.1756	-8.17372	40
Rps2	ENSRNOG00000014179	protein_coding	10	14088319	14089979	+	darkmagenta				0.37	0.295368	0.857748	0.00150343	0	25.1239	4.48844	20.6355	-16.147	40
Cish	ENSRNOG00000029543	protein_coding	8	116054465	116060723	+	darkmagenta				0.3	0.397703	0.85059	0.00181313	0	38.356	4.96321	33.3928	-28.4296	40
LOC103689927	ENSRNOG00000047396	protein_coding	10	34979923	34990943	-	darkmagenta				0.4	0.248376	0.849913	0.00184463	0	16.4541	3.5409	12.9132	-9.37234	40
Fcgr3a	ENSRNOG00000024382	protein_coding	13	89385859	89396051	+	darkmagenta				0.02	0.965741	0.846084	0.00203029	0	14.9372	3.69761	11.2395	-7.54194	40
Irf5	ENSRNOG00000007437	protein_coding	4	56805132	56820543	+	darkmagenta				0.22	0.537106	0.836197	0.00257184	0	25.288	4.19027	21.0977	-16.9074	40
Evpl	ENSRNOG00000009343	protein_coding	10	105100336	105116916	-	darkmagenta				0.23	0.517409	0.832277	0.00281291	0	29.1832	3.75152	25.4317	-21.6801	40
Irs2	ENSRNOG00000023509	protein_coding	16	83824430	83848684	+	darkmagenta				0.2	0.572463	0.804628	0.00499805	0	26.3275	3.97424	22.3532	-18.379	40
Zfp771	ENSRNOG00000043225	protein_coding	1	198690794	198700969	+	darkmagenta				0.46	0.182375	0.803593	0.00509801	0	26.6277	3.033	23.5947	-20.5617	40
LOC103690002	ENSRNOG00000033045	protein_coding	4	170766900	170767382	+	darkmagenta				0.34	0.333683	0.798924	0.00556656	0	13.4844	3.35929	10.1251	-6.7658	40
Gfod2	ENSRNOG00000017953	protein_coding	19	37682734	37725623	-	darkmagenta				0.21	0.560712	0.796956	0.00577301	0	19.8094	2.4479	17.3615	-14.9136	40
Znhit1	ENSRNOG00000001418	protein_coding	12	22726643	22732943	+	darkmagenta				0.24	0.504463	0.791298	0.00639681	0	23.5557	4.11953	19.4362	-15.3166	40
Riox1	ENSRNOG00000010126	protein_coding	6	107428508	107431116	+	darkmagenta				0.37	0.289468	0.760206	0.0107047	0	11.4196	2.78696	8.63265	-5.84569	40
Hist1h3a	ENSRNOG00000056281	protein_coding	17	44839721	44840131	-	darkmagenta				-0.03	0.937378	0.737886	0.0148382	0	6.09914	1.80376	4.29538	-2.49162	40
AABR07049320.1	ENSRNOG00000032944	protein_coding	5	116973159	116973614	+	darkmagenta				-0.01	0.986768	0.708102	0.0219329	0	7.61986	1.87111	5.74876	-3.87765	40
Tmem107	ENSRNOG00000006519	protein_coding	10	55653946	55656270	+	darkmagenta				0.19	0.605476	0.697573	0.0249176	0	6.77879	1.32889	5.44989	-4.121	40
Plcl2	ENSRNOG00000013368	protein_coding	9	1782536	1984654	-	darkmagenta				-0.34	0.337018	0.642386	0.0451896	0	4.68505	0.95728	3.72777	-2.77049	40
Pofut2	ENSRNOG00000001228	protein_coding	20	12117811	12128747	-	darkmagenta				0.14	0.70169	0.54765	0.101276	0	11.9899	1.10937	10.8805	-9.77116	40
AABR07004746.1	ENSRNOG00000022941	protein_coding	1	154131926	154132330	+	darkmagenta				-0.27	0.453995	0.516514	0.126374	0	4.21991	0.723002	3.4969	-2.7739	40
Ttk	ENSRNOG00000029055	protein_coding	8	91368111	91405993	+	darkmagenta				-0.36	0.312462	0.456027	0.185291	0	3.06035	0.296873	2.76348	-2.46661	40
Ypel4	ENSRNOG00000060130	protein_coding	3	72134731	72141035	+	darkolivegreen				0.23	0.523632	0.977166	1.15699e-06	1	46.5185	9.63194	36.8865	-27.2546	42
Tulp2	ENSRNOG00000020927	protein_coding	1	101474334	101511412	+	darkolivegreen				0.13	0.723314	0.963366	7.53871e-06	1	39.2832	8.02874	31.2545	-23.2257	42
Pnldc1	ENSRNOG00000023140	protein_coding	1	48039909	48058400	+	darkolivegreen				0.12	0.746154	0.958706	1.2102e-05	1	38.8888	7.80755	31.0812	-23.2737	42
Brsk2	ENSRNOG00000020021	protein_coding	1	214927172	214947624	+	darkolivegreen				0.16	0.658761	0.940704	5.03308e-05	1	19.8164	5.85979	13.9566	-8.09681	42
Myh7b	ENSRNOG00000018997	protein_coding	3	151126591	151150344	+	darkolivegreen				0.25	0.487839	0.94011	5.23392e-05	1	28.6763	6.5756	22.1007	-15.5251	42
Mpl	ENSRNOG00000028377	protein_coding	5	137269480	137281298	-	darkolivegreen				0.09	0.813954	0.93311	8.07493e-05	1	54.2727	6.85433	47.4183	-40.564	42
Col11a2	ENSRNOG00000000463	protein_coding	20	3830164	3859018	+	darkolivegreen				0.34	0.336087	0.931589	8.81808e-05	1	27.1442	6.50221	20.642	-14.1398	42
Ccdc191	ENSRNOG00000057815	protein_coding	11	61678045	61748768	-	darkolivegreen				0.24	0.496632	0.927852	0.000108588	1	38.3084	7.37465	30.9338	-23.5591	42
Lrfn4	ENSRNOG00000019356	protein_coding	1	219850037	219853329	-	darkolivegreen				0.29	0.412065	0.927342	0.00011162	1	40.6826	7.35611	33.3265	-25.9704	42
Ager	ENSRNOG00000000439	protein_coding	20	4363152	4366079	+	darkolivegreen				0.01	0.96768	0.925091	0.000125758	1	33.7883	6.72777	27.0605	-20.3327	42
Gli1	ENSRNOG00000025120	protein_coding	7	70620766	70630338	-	darkolivegreen				0.2	0.575233	0.924088	0.000132462	0	23.7664	5.13958	18.6268	-13.4872	42
Dnah1	ENSRNOG00000026914	protein_coding	16	7345978	7408265	-	darkolivegreen				0.26	0.45967	0.920421	0.000159253	0	43.5803	8.22197	35.3583	-27.1363	42
Bsn	ENSRNOG00000030714	protein_coding	8	116873721	116965396	-	darkolivegreen				0.29	0.416376	0.918679	0.000173284	0	34.587	7.36744	27.2196	-19.8521	42
Dlg4	ENSRNOG00000018526	protein_coding	10	56627411	56653599	+	darkolivegreen				0.2	0.581165	0.914906	0.000206785	0	25.8921	6.16516	19.727	-13.5618	42
Pkhd1l1	ENSRNOG00000004398	protein_coding	7	83373022	83545540	+	darkolivegreen				0.15	0.673307	0.899327	0.00039735	0	40.8915	7.31476	33.5767	-26.262	42
Lcn12	ENSRNOG00000028730	protein_coding	3	2716534	2719513	-	darkolivegreen				0.1	0.774358	0.898236	0.000414296	0	39.7843	5.77554	34.0087	-28.2332	42
Fbxo24	ENSRNOG00000024922	protein_coding	12	22142520	22152871	+	darkolivegreen				0.37	0.292202	0.896691	0.000439184	0	31.8559	5.93394	25.922	-19.988	42
Avil	ENSRNOG00000050419	protein_coding	7	70292565	70310588	+	darkolivegreen				-0.06	0.860098	0.889512	0.000569464	0	27.152	5.14126	22.0107	-16.8694	42
Mutyh	ENSRNOG00000017887	protein_coding	5	135663371	135675344	+	darkolivegreen				0.15	0.674534	0.879346	0.000799536	0	19.8657	3.25601	16.6097	-13.3537	42
Tmem253	ENSRNOG00000039489	protein_coding	15	28413461	28415554	+	darkolivegreen				0.24	0.502228	0.876206	0.000882576	0	30.4079	6.02888	24.379	-18.3501	42
Tdrd9	ENSRNOG00000053631	protein_coding	6	136536736	136649859	+	darkolivegreen				0.07	0.855015	0.874988	0.000916422	0	32.1574	5.76609	26.3913	-20.6252	42
Ankrd61	ENSRNOG00000001048	protein_coding	12	12756452	12760838	+	darkolivegreen				0.31	0.375749	0.853441	0.00168471	0	25.9352	4.51304	21.4221	-16.9091	42
Unc93a	ENSRNOG00000047027	protein_coding	1	53573128	53589844	-	darkolivegreen				0.36	0.304496	0.835647	0.00260471	0	15.1035	2.59405	12.5094	-9.9154	42
Perm1	ENSRNOG00000020244	protein_coding	5	173640780	173646073	+	darkolivegreen				-0.23	0.527204	0.831801	0.00284323	0	14.2616	2.92496	11.3366	-8.41169	42
Pdzd7	ENSRNOG00000032946	protein_coding	1	264776398	264794938	-	darkolivegreen				0.06	0.860329	0.826466	0.00319956	0	15.6403	2.75319	12.8871	-10.1339	42
Ntrk2	ENSRNOG00000018839	protein_coding	17	5933729	6244676	-	darkolivegreen				0.02	0.961151	0.825729	0.00325122	0	33.313	4.41143	28.9016	-24.4902	42
Adgrg3	ENSRNOG00000014896	protein_coding	19	10392004	10421010	-	darkolivegreen				0.22	0.543583	0.823719	0.00339503	0	20.6236	3.81055	16.813	-13.0025	42
Mst1	ENSRNOG00000019680	protein_coding	8	116857684	116862423	+	darkolivegreen				0.12	0.744533	0.820772	0.00361416	0	14.3745	2.78006	11.5944	-8.81438	42
Pole2	ENSRNOG00000004242	protein_coding	6	91494393	91518996	-	darkolivegreen				-0.31	0.384135	0.78459	0.00719662	0	12.758	1.78236	10.9757	-9.19332	42
LOC103692170	ENSRNOG00000058785	protein_coding	4	114800900	114807204	+	darkolivegreen				-0.09	0.795348	0.755841	0.0114397	0	7.60154	2.85932	4.74222	-1.8829	42
Cdh23	ENSRNOG00000033087	protein_coding	20	29857637	29990111	-	darkolivegreen				0.26	0.460334	0.747538	0.0129347	0	8.10542	1.97992	6.1255	-4.14558	42
Thbs1	ENSRNOG00000045829	protein_coding	3	109862117	109873466	+	darkolivegreen				-0.27	0.444761	0.7114	0.0210511	0	14.5659	2.04606	12.5198	-10.4738	42
Fam131c	ENSRNOG00000023008	protein_coding	5	159914931	159931090	+	darkolivegreen				0.11	0.757251	0.702129	0.0235939	0	7.54733	0.96623	6.5811	-5.61487	42
Col9a2	ENSRNOG00000011502	protein_coding	5	139963002	139979864	+	darkolivegreen				0.41	0.235289	0.693944	0.0260079	0	7.17887	1.0417	6.13717	-5.09548	42
AC115420.4	ENSRNOG00000060308	protein_coding	4	157438605	157447028	+	darkolivegreen				-0.14	0.701618	0.678008	0.0311827	0	5.95376	2.32215	3.6316	-1.30945	42
Kank3	ENSRNOG00000007230	protein_coding	7	18668692	18681939	+	darkolivegreen				0.43	0.220798	0.644263	0.0443628	0	3.57912	0.80437	2.77475	-1.97038	42
Flvcr2	ENSRNOG00000008754	protein_coding	6	109617355	109681495	+	darkolivegreen				0.07	0.854148	0.641828	0.0454373	0	4.62599	0.979868	3.64612	-2.66626	42
Ushbp1	ENSRNOG00000023485	protein_coding	16	19781279	19791832	-	darkolivegreen				0.19	0.590026	0.638318	0.0470166	0	4.31186	1.01508	3.29678	-2.2817	42
Dnajc17	ENSRNOG00000012368	protein_coding	3	110980074	111013589	-	darkolivegreen				-0.25	0.488257	0.633039	0.0494605	0	9.21549	1.17998	8.03551	-6.85553	42
Nudt11	ENSRNOG00000046053	protein_coding	X	17171605	17215100	+	darkolivegreen				-0.28	0.433719	0.600788	0.0662372	0	3.82189	1.07823	2.74366	-1.66543	42
Mllt11	ENSRNOG00000021110	protein_coding	2	196392938	196402106	-	darkolivegreen				0.64	0.0460807	0.559422	0.0926829	0	5.15574	0.538908	4.61683	-4.07793	42
Zfp580	ENSRNOG00000016274	protein_coding	1	72338877	72339395	-	darkolivegreen				0.68	0.0311918	0.535872	0.110362	0	3.17092	0.410528	2.76039	-2.34986	42
Tmem39b	ENSRNOG00000023746	protein_coding	5	147889876	147907733	-	darkorange				-0.69	0.0262493	0.956968	1.42416e-05	1	31.0117	9.27857	21.7331	-12.4545	47
Spry2	ENSRNOG00000010058	protein_coding	15	90172975	90175802	-	darkorange				-0.55	0.10309	0.949728	2.62924e-05	1	27.992	8.67986	19.3121	-10.6323	47
Sh3d19	ENSRNOG00000011752	protein_coding	2	185268259	185431354	+	darkorange				-0.68	0.0314456	0.948779	2.83015e-05	1	26.8556	8.37157	18.484	-10.1124	47
Ccdc88c	ENSRNOG00000004482	protein_coding	6	124905808	125027553	-	darkorange				-0.71	0.0226307	0.945747	3.54918e-05	1	30.8396	8.35974	22.4799	-14.1201	47
Bag3	ENSRNOG00000020298	protein_coding	1	199941161	199965191	+	darkorange				-0.53	0.113849	0.937049	6.36498e-05	1	42.4178	8.83771	33.5801	-24.7424	47
Tmem140	ENSRNOG00000026965	protein_coding	4	62380914	62391912	+	darkorange				-0.6	0.0655417	0.933407	7.93521e-05	1	21.3981	8.0561	13.342	-5.2859	47
Dclre1b	ENSRNOG00000019367	protein_coding	2	206285089	206293599	-	darkorange				-0.72	0.0187299	0.931636	8.79423e-05	1	33.949	7.68632	26.2627	-18.5764	47
Greb1	ENSRNOG00000024651	protein_coding	6	41932244	42002819	-	darkorange				-0.4	0.251774	0.929905	9.69898e-05	1	30.5226	8.11829	22.4043	-14.286	47
Abca16	ENSRNOG00000015783	protein_coding	1	190200324	190359067	+	darkorange				-0.49	0.152566	0.922581	0.000143036	1	22.8486	8.077	14.7716	-6.69462	47
Nexmif	ENSRNOG00000021589	protein_coding	X	74945082	74968405	-	darkorange				-0.59	0.0719748	0.92219	0.000145873	1	32.7927	7.4819	25.3108	-17.8289	47
Epha2	ENSRNOG00000009222	protein_coding	5	159845774	159874206	+	darkorange				-0.39	0.263614	0.920336	0.000159919	1	25.2389	8.21938	17.0195	-8.80012	47
Adra1a	ENSRNOG00000009522	protein_coding	15	43298794	43392451	+	darkorange				-0.37	0.299456	0.918384	0.000175754	1	49.5905	7.78003	41.8105	-34.0305	47
Scn3a	ENSRNOG00000005007	protein_coding	3	51532627	51643140	-	darkorange				-0.45	0.193045	0.914428	0.000211347	0	49.4724	7.90641	41.566	-33.6596	47
Sgms2	ENSRNOG00000011284	protein_coding	2	236458279	236480502	-	darkorange				-0.5	0.137297	0.911857	0.000237153	0	30.832	6.72126	24.1107	-17.3894	47
Ankrd33b	ENSRNOG00000010888	protein_coding	2	84361061	84437084	-	darkorange				-0.38	0.279611	0.909752	0.00025996	0	24.5782	7.68787	16.8903	-9.20246	47
LOC103690116	ENSRNOG00000046658	protein_coding	17	14635184	14637832	-	darkorange				-0.38	0.279669	0.904076	0.000329457	0	37.778	6.75178	31.0262	-24.2744	47
Parp16	ENSRNOG00000029127	protein_coding	8	70708873	70729985	+	darkorange				-0.52	0.126728	0.900634	0.000377729	0	15.344	5.5626	9.78139	-4.21879	47
Slc25a22	ENSRNOG00000049944	protein_coding	1	214410417	214414897	-	darkorange				-0.43	0.211824	0.899022	0.000402036	0	25.2429	6.34725	18.8956	-12.5484	47
Ppcs	ENSRNOG00000008572	protein_coding	5	138466293	138470096	-	darkorange				-0.43	0.212925	0.886078	0.000640872	0	14.1475	4.91396	9.23357	-4.31961	47
Acvr1	ENSRNOG00000005033	protein_coding	3	44432471	44522930	-	darkorange				-0.61	0.0633156	0.885	0.000664582	0	23.0115	5.65747	17.354	-11.6965	47
Pigr	ENSRNOG00000004405	protein_coding	13	47572219	47591699	+	darkorange				-0.51	0.131397	0.880385	0.000773361	0	33.6748	6.67922	26.9956	-20.3164	47
Slc6a4	ENSRNOG00000003476	protein_coding	10	63153651	63176463	-	darkorange				-0.62	0.057497	0.880187	0.000778286	0	20.7722	5.64442	15.1277	-9.48333	47
Klhl25	ENSRNOG00000010959	protein_coding	1	137333881	137359072	-	darkorange				-0.49	0.148757	0.877309	0.000852729	0	17.419	5.10951	12.3095	-7.20001	47
Kbtbd11	ENSRNOG00000012333	protein_coding	16	79696891	79700992	-	darkorange				-0.43	0.209075	0.871877	0.00100718	0	17.1456	4.2639	12.8817	-8.61779	47
Pot1b	ENSRNOG00000047439	protein_coding	9	7845845	7891514	-	darkorange				-0.41	0.236867	0.871489	0.00101893	0	26.369	5.24772	21.1213	-15.8736	47
AABR07030603.1	ENSRNOG00000050188	protein_coding	10	95434374	95434688	-	darkorange				-0.36	0.309072	0.870254	0.00105703	0	30.4605	5.34431	25.1162	-19.7719	47
Pxn	ENSRNOG00000001149	protein_coding	12	46797954	46845080	-	darkorange				-0.76	0.0105767	0.866814	0.00116858	0	27.0666	4.41091	22.6557	-18.2447	47
Bend3	ENSRNOG00000046505	protein_coding	20	48248455	48268147	+	darkorange				-0.37	0.294164	0.866589	0.00117616	0	21.007	4.41735	16.5896	-12.1723	47
Kcnn2	ENSRNOG00000016675	protein_coding	18	39335377	39479257	+	darkorange				-0.57	0.0879047	0.858987	0.00145401	0	16.3045	4.73922	11.5653	-6.82606	47
G6pc	ENSRNOG00000051171	protein_coding	10	89285855	89296213	+	darkorange				-0.47	0.174826	0.853237	0.00169368	0	16.0336	5.45164	10.5819	-5.13029	47
Fam117a	ENSRNOG00000004417	protein_coding	10	83154423	83198679	+	darkorange				-0.57	0.0854946	0.839481	0.00238166	0	32.9167	4.86965	28.0471	-23.1774	47
Ctgf	ENSRNOG00000015036	protein_coding	1	21851660	21854773	-	darkorange				-0.38	0.276487	0.83736	0.00250327	0	10.4626	3.08354	7.3791	-4.29556	47
Aunip	ENSRNOG00000022030	protein_coding	5	152721940	152734572	+	darkorange				-0.42	0.223878	0.834054	0.00270165	0	14.7775	4.31227	10.4653	-6.15299	47
AABR07049821.2	ENSRNOG00000028662	protein_coding	5	139857363	139864393	-	darkorange				-0.76	0.011335	0.824375	0.00334759	0	16.5937	3.3129	13.2808	-9.96791	47
Zfp248	ENSRNOG00000037251	protein_coding	4	150482667	150506557	-	darkorange				-0.64	0.047521	0.815015	0.00407112	0	13.9105	4.0136	9.89694	-5.88334	47
Fam110a	ENSRNOG00000050946	protein_coding	3	147476580	147487170	-	darkorange				-0.42	0.224462	0.81057	0.00445117	0	8.767	3.08517	5.68183	-2.59666	47
Katnal1	ENSRNOG00000047618	protein_coding	12	7454884	7548614	+	darkorange				-0.8	0.0059554	0.808557	0.00463137	0	11.2736	2.72612	8.54748	-5.82136	47
Wdr93	ENSRNOG00000026514	protein_coding	1	141488272	141527475	+	darkorange				-0.62	0.0581648	0.790187	0.00652467	0	10.808	2.44577	8.36224	-5.91646	47
Sesn2	ENSRNOG00000042785	protein_coding	5	150684133	150704117	-	darkorange				-0.64	0.0454657	0.786929	0.00691012	0	8.47729	2.88594	5.59135	-2.70541	47
Dmrt2	ENSRNOG00000016301	protein_coding	1	243662823	243669312	+	darkorange				-0.48	0.155607	0.757367	0.0111788	0	18.7972	2.13879	16.6584	-14.5196	47
Il15	ENSRNOG00000003439	protein_coding	19	23542889	23554594	-	darkorange				-0.15	0.677045	0.732362	0.0160114	0	5.17869	1.70777	3.47092	-1.76314	47
Pcgf1	ENSRNOG00000008360	protein_coding	4	113910685	113913687	+	darkorange				-0.24	0.507477	0.618759	0.0564906	0	2.12687	0.45808	1.66879	-1.21071	47
Ten1	ENSRNOG00000060307	protein_coding	10	105073077	105095094	+	darkorange				-0.41	0.238934	0.552808	0.0974511	0	2.69449	0.37923	2.31526	-1.93603	47
Tgm4	ENSRNOG00000004320	protein_coding	8	132120452	132157485	+	darkorange				-0.43	0.212515	0.455407	0.185965	0	2.49146	0.614238	1.87722	-1.26298	47
Shisa4	ENSRNOG00000007369	protein_coding	13	52193989	52197205	-	darkorange				-0.32	0.361561	0.414677	0.233442	0	2.16442	0.488731	1.67569	-1.18696	47
Dpm3	ENSRNOG00000029077	protein_coding	2	188583664	188584179	+	darkorange				-0.45	0.195835	0.372092	0.28969	0	1.65178	0.436504	1.21527	-0.778767	47
AABR07053136.1	ENSRNOG00000060735	protein_coding	3	93648343	93648657	+	darkorange				-0.27	0.453764	0.203105	0.573587	0	1.79689	0.628316	1.16858	-0.54026	47
LOC102552527	ENSRNOG00000052406	protein_coding	1	61268248	61276755	+	darkred	yes	-0.632018	0.0499428	-0.56	0.0915137	0.957621	1.34063e-05	1	26.6729	9.31978	17.3531	-8.0333	54
AABR07001923.1	ENSRNOG00000047884	protein_coding	1	62112797	62114672	-	darkred	yes	-0.632018	0.0499428	-0.46	0.18215	0.954751	1.73637e-05	1	31.6803	9.97051	21.7098	-11.7393	54
Zfp958	ENSRNOG00000030410	protein_coding	12	5485903	5490935	-	darkred	yes	-0.632018	0.0499428	-0.69	0.025765	0.94587	3.51759e-05	1	34.1357	10.2718	23.8639	-13.5922	54
Cep290	ENSRNOG00000056458	protein_coding	7	40217269	40306327	+	darkred	yes	-0.632018	0.0499428	-0.65	0.0418902	0.944662	3.83664e-05	1	29.1276	9.00111	20.1265	-11.1254	54
Lrrc31	ENSRNOG00000027971	protein_coding	2	116313591	116344137	+	darkred	yes	-0.632018	0.0499428	-0.57	0.0879345	0.937411	6.22279e-05	1	46.2728	9.28374	36.9891	-27.7053	54
Zfp329	ENSRNOG00000019376	protein_coding	1	65781547	65800492	+	darkred	yes	-0.632018	0.0499428	-0.66	0.0374809	0.9373	6.26585e-05	1	38.243	9.20702	29.0359	-19.8289	54
Zfp52	ENSRNOG00000042826	protein_coding	1	61382118	61426320	+	darkred	yes	-0.632018	0.0499428	-0.45	0.190096	0.936559	6.56134e-05	1	43.4268	8.94714	34.4796	-25.5325	54
Txlng	ENSRNOG00000004971	protein_coding	X	33599671	33646444	+	darkred	yes	-0.632018	0.0499428	-0.63	0.0520861	0.935645	6.93994e-05	1	39.219	9.11405	30.105	-20.9909	54
Zfp708	ENSRNOG00000049662	protein_coding	2	86470143	86475096	-	darkred	yes	-0.632018	0.0499428	-0.62	0.0579383	0.930261	9.50754e-05	1	32.207	8.78721	23.4198	-14.6325	54
Tigd2	ENSRNOG00000038449	protein_coding	4	89536647	89538227	+	darkred	yes	-0.632018	0.0499428	-0.6	0.0672567	0.928459	0.000105055	1	35.9723	8.73875	27.2335	-18.4948	54
Zfp560	ENSRNOG00000048394	protein_coding	8	21380504	21384131	-	darkred	yes	-0.632018	0.0499428	-0.45	0.196652	0.922316	0.000144956	1	41.9773	8.16081	33.8165	-25.6557	54
Zfp600	ENSRNOG00000051867	protein_coding	11	38727048	38773607	+	darkred	yes	-0.632018	0.0499428	-0.65	0.0416074	0.921845	0.000148413	1	22.3532	7.46678	14.8864	-7.41962	54
Zfp2	ENSRNOG00000030750	protein_coding	10	36388137	36402619	-	darkred	yes	-0.632018	0.0499428	-0.78	0.00816639	0.920779	0.000156471	1	37.0301	8.79691	28.2332	-19.4363	54
AABR07008066.2	ENSRNOG00000047236	protein_coding	2	41467064	41467252	+	darkred	yes	-0.632018	0.0499428	-0.74	0.0144543	0.91718	0.000186078	1	29.0404	6.83449	22.2059	-15.3714	54
Pcm1	ENSRNOG00000010155	protein_coding	16	54040721	54137660	-	darkred	yes	-0.632018	0.0499428	-0.49	0.147639	0.911358	0.00024242	0	24.3673	7.83081	16.5365	-8.70573	54
AABR07005633.1	ENSRNOG00000055297	protein_coding	1	190671696	190672043	+	darkred	yes	-0.632018	0.0499428	-0.68	0.0303415	0.910046	0.000256676	0	20.2639	7.3213	12.9426	-5.62133	54
LOC100909657	ENSRNOG00000014552	protein_coding	4	149908375	149908980	+	darkred	yes	-0.632018	0.0499428	-0.58	0.0797652	0.906816	0.000294398	0	18.531	6.51382	12.0171	-5.50331	54
Cbx2	ENSRNOG00000049215	protein_coding	10	108132105	108140935	+	darkred	yes	-0.632018	0.0499428	-0.44	0.203408	0.905667	0.00030875	0	37.5789	7.94373	29.6352	-21.6915	54
Zfp280c	ENSRNOG00000006797	protein_coding	X	135370822	135419704	-	darkred	yes	-0.632018	0.0499428	-0.55	0.0961359	0.904624	0.000322207	0	34.9876	7.88393	27.1037	-19.2197	54
Prickle1	ENSRNOG00000022772	protein_coding	7	134702964	134722215	-	darkred	yes	-0.632018	0.0499428	-0.61	0.0605311	0.900153	0.000384865	0	29.3127	6.9916	22.3211	-15.3295	54
Thoc2	ENSRNOG00000007315	protein_coding	X	128161895	128268322	-	darkred	yes	-0.632018	0.0499428	-0.36	0.306723	0.887701	0.000606357	0	28.2306	7.60164	20.6289	-13.0273	54
Bcl2l11	ENSRNOG00000016551	protein_coding	3	120726906	120764192	+	darkred	yes	-0.632018	0.0499428	-0.74	0.0153744	0.884912	0.000666537	0	47.4333	7.45951	39.9738	-32.5142	54
Adamtsl3	ENSRNOG00000010840	protein_coding	1	144239020	144561247	+	darkred	yes	-0.632018	0.0499428	-0.64	0.0455414	0.884119	0.000684417	0	45.8617	7.09206	38.7696	-31.6775	54
Jazf1	ENSRNOG00000027026	protein_coding	4	82836260	83137527	-	darkred	yes	-0.632018	0.0499428	-0.4	0.2556	0.880141	0.000779442	0	23.3999	6.15909	17.2408	-11.0817	54
Pdcd4	ENSRNOG00000014779	protein_coding	1	274625224	274648204	+	darkred	yes	-0.632018	0.0499428	-0.59	0.0703092	0.877802	0.000839619	0	14.367	4.88115	9.48586	-4.60471	54
Trpv5	ENSRNOG00000015394	protein_coding	4	70947717	70974006	-	darkred	yes	-0.632018	0.0499428	-0.37	0.293262	0.876543	0.00087337	0	28.0066	5.81509	22.1915	-16.3764	54
Rcor3	ENSRNOG00000046445	protein_coding	13	110822150	110864469	-	darkred	yes	-0.632018	0.0499428	-0.25	0.493061	0.8755	0.000902101	0	34.0463	5.85158	28.1948	-22.3432	54
Brwd3	ENSRNOG00000002291	protein_coding	X	79824782	79909678	-	darkred	yes	-0.632018	0.0499428	-0.41	0.242595	0.875222	0.000909871	0	12.0831	4.61751	7.46554	-2.84803	54
Nim1k	ENSRNOG00000016353	protein_coding	2	52448715	52492509	-	darkred	yes	-0.632018	0.0499428	-0.78	0.00793944	0.86256	0.00131807	0	19.7021	5.59178	14.1104	-8.51858	54
LOC103690163	ENSRNOG00000046305	protein_coding	1	88206813	88216556	+	darkred	yes	-0.632018	0.0499428	-0.42	0.228875	0.862227	0.00133035	0	20.5155	5.88793	14.6276	-8.73963	54
Igsf3	ENSRNOG00000023851	protein_coding	2	203768117	203855573	+	darkred	yes	-0.632018	0.0499428	-0.6	0.0658394	0.85966	0.00142765	0	30.7315	5.56625	25.1653	-19.599	54
Zscan26	ENSRNOG00000053518	protein_coding	17	45188248	45207065	+	darkred	yes	-0.632018	0.0499428	-0.6	0.0667452	0.853259	0.0016927	0	17.8591	4.88657	12.9726	-8.08599	54
Musk	ENSRNOG00000033567	protein_coding	5	75392790	75498694	+	darkred	yes	-0.632018	0.0499428	-0.54	0.107056	0.849804	0.00184972	0	25.5827	5.65865	19.9241	-14.2654	54
Oxgr1	ENSRNOG00000037884	protein_coding	15	105401695	105402708	-	darkred	yes	-0.632018	0.0499428	-0.56	0.0957751	0.846934	0.00198796	0	22.5286	5.11446	17.4141	-12.2997	54
R3hcc1l	ENSRNOG00000051256	protein_coding	1	261753364	261831703	+	darkred	yes	-0.632018	0.0499428	-0.37	0.298328	0.823107	0.00343973	0	19.0458	4.93917	14.1066	-9.16741	54
Neb	ENSRNOG00000006783	protein_coding	3	37658563	37854561	-	darkred	yes	-0.632018	0.0499428	-0.49	0.153534	0.821358	0.0035698	0	9.38244	2.96313	6.41931	-3.45617	54
Sowahc	ENSRNOG00000048831	protein_coding	20	28815039	28819505	+	darkred	yes	-0.632018	0.0499428	-0.43	0.220804	0.805985	0.00486913	0	30.9998	3.88985	27.1099	-23.22	54
Tpr	ENSRNOG00000002394	protein_coding	13	67611708	67672827	+	darkred	yes	-0.632018	0.0499428	-0.56	0.0944194	0.795775	0.00589951	0	17.1591	4.06676	13.0924	-9.02559	54
Rad18	ENSRNOG00000005907	protein_coding	4	144536729	144620731	-	darkred	yes	-0.632018	0.0499428	-0.64	0.0454747	0.768054	0.00946751	0	9.91427	3.0488	6.86547	-3.81668	54
Pde4d	ENSRNOG00000042536	protein_coding	2	40554146	41464264	+	darkred	yes	-0.632018	0.0499428	-0.5	0.144982	0.767597	0.00953663	0	18.2585	2.66521	15.5933	-12.9281	54
Scn2a	ENSRNOG00000005018	protein_coding	3	51687809	51822250	+	darkred	yes	-0.632018	0.0499428	-0.6	0.0674448	0.742341	0.0139368	0	11.4281	2.35484	9.07325	-6.71841	54
AABR07013464.1	ENSRNOG00000023965	protein_coding	2	238276045	238369692	-	darkred	yes	-0.632018	0.0499428	-0.6	0.0646082	0.736362	0.0151558	0	7.77486	2.41258	5.36228	-2.94969	54
Mcmdc2	ENSRNOG00000021702	protein_coding	5	8978010	9038594	-	darkred	yes	-0.632018	0.0499428	-0.32	0.369013	0.725251	0.0176145	0	11.3153	2.4144	8.90088	-6.48648	54
Bcl7a	ENSRNOG00000056017	protein_coding	12	38662303	38691075	-	darkred	yes	-0.632018	0.0499428	-0.67	0.0350925	0.724074	0.0178904	0	22.2375	2.4944	19.7431	-17.2487	54
Suv39h2	ENSRNOG00000015585	protein_coding	17	78762991	78782016	+	darkred	yes	-0.632018	0.0499428	-0.35	0.325922	0.713438	0.0205189	0	8.70394	2.57788	6.12606	-3.54818	54
LOC103690038	ENSRNOG00000046937	protein_coding	1	87817893	87825333	-	darkred	yes	-0.632018	0.0499428	-0.2	0.579472	0.708869	0.0217257	0	10.3956	2.46183	7.93376	-5.47193	54
Npy	ENSRNOG00000009768	protein_coding	4	79557854	79565097	+	darkred	yes	-0.632018	0.0499428	-0.65	0.0400072	0.692128	0.0265655	0	10.0594	2.23288	7.82648	-5.5936	54
F13a1	ENSRNOG00000015957	protein_coding	17	28504623	28680362	+	darkred	yes	-0.632018	0.0499428	-0.57	0.0862037	0.676408	0.0317381	0	6.1929	2.39383	3.79907	-1.40525	54
LOC102555635	ENSRNOG00000023431	protein_coding	10	45193989	45211044	+	darkred	yes	-0.632018	0.0499428	-0.68	0.0301124	0.672901	0.0329787	0	7.85761	1.66049	6.19712	-4.53663	54
Spop	ENSRNOG00000004686	protein_coding	10	83231238	83311592	+	darkred	yes	-0.632018	0.0499428	-0.02	0.96242	0.667703	0.034878	0	6.86975	1.18542	5.68432	-4.4989	54
LOC685933	ENSRNOG00000036598	protein_coding	1	257517242	257883971	+	darkred	yes	-0.632018	0.0499428	-0.44	0.198075	0.613241	0.0593754	0	5.43167	1.67452	3.75715	-2.08262	54
Tubb1	ENSRNOG00000046151	protein_coding	3	172550258	172558114	+	darkred	yes	-0.632018	0.0499428	-0.63	0.0488072	0.594332	0.0699902	0	7.11895	1.46366	5.65528	-4.19162	54
Fam122b	ENSRNOG00000002285	protein_coding	X	157854272	157879928	+	darkred	yes	-0.632018	0.0499428	-0.29	0.42455	0.438385	0.20505	0	2.45436	0.152442	2.30192	-2.14948	54
AABR07051791.1	ENSRNOG00000046568	protein_coding	3	21521165	21521912	+	darkred	yes	-0.632018	0.0499428	-0.2	0.578708	0.39678	0.256266	0	1.76298	0.37159	1.39139	-1.0198	54
Cd48	ENSRNOG00000004737	protein_coding	13	90116843	90140371	+	darkturquoise				0.32	0.36489	0.966915	5.03691e-06	1	37.0128	10.5278	26.485	-15.9572	51
Cpxm1	ENSRNOG00000021220	protein_coding	3	122913886	122920684	-	darkturquoise				0.13	0.714983	0.956484	1.48832e-05	1	26.2676	9.58457	16.683	-7.09844	51
Klf6	ENSRNOG00000016885	protein_coding	17	67887939	67945037	-	darkturquoise				0.33	0.345167	0.948611	2.86702e-05	1	28.4247	9.17148	19.2532	-10.0817	51
Ifi27	ENSRNOG00000009263	protein_coding	6	127327959	127334428	+	darkturquoise				0.14	0.706509	0.946443	3.37317e-05	1	36.5005	9.28924	27.2113	-17.922	51
Oas1a	ENSRNOG00000001369	protein_coding	12	41200718	41211909	+	darkturquoise				0.2	0.574149	0.942318	4.51607e-05	1	29.5021	9.5589	19.9432	-10.3843	51
Cd83	ENSRNOG00000018092	protein_coding	17	24416651	24435790	+	darkturquoise				0.33	0.355167	0.93789	6.03797e-05	1	34.543	8.62461	25.9184	-17.2938	51
Cxcr4	ENSRNOG00000003866	protein_coding	13	45314933	45318878	-	darkturquoise				0.24	0.497547	0.935393	7.04721e-05	1	22.1053	8.50382	13.6015	-5.09766	51
Snx20	ENSRNOG00000014202	protein_coding	19	19395655	19404835	+	darkturquoise				0.34	0.341493	0.93284	8.20315e-05	1	21.0788	7.88492	13.1939	-5.309	51
Lmo2	ENSRNOG00000009401	protein_coding	3	93909156	93931871	+	darkturquoise				0.42	0.225353	0.921655	0.00014983	1	34.4084	7.34181	27.0666	-19.7248	51
Robo4	ENSRNOG00000049289	protein_coding	8	39083327	39093277	-	darkturquoise				0.11	0.76578	0.916059	0.000196089	1	15.5792	6.82698	8.75221	-1.92524	51
Atf3	ENSRNOG00000003745	protein_coding	13	109817728	109849632	-	darkturquoise				0.42	0.224901	0.914556	0.000210118	1	23.1036	7.48281	15.6208	-8.13796	51
Tyrobp	ENSRNOG00000020845	protein_coding	1	88875375	88879303	+	darkturquoise				0.3	0.396311	0.914415	0.000211469	1	26.228	6.99415	19.2339	-12.2397	51
Prickle2	ENSRNOG00000012364	protein_coding	4	124238167	124338176	-	darkturquoise				0.23	0.530572	0.910169	0.000255322	1	32.543	7.75655	24.7864	-17.0299	51
Ly6e	ENSRNOG00000007091	protein_coding	7	116355698	116359862	+	darkturquoise				0.11	0.772031	0.907706	0.000283623	0	16.0796	6.35747	9.7221	-3.36463	51
Stat4	ENSRNOG00000014079	protein_coding	9	54287541	54484533	-	darkturquoise				0.14	0.706458	0.90685	0.000293978	0	43.5766	7.17907	36.3975	-29.2184	51
Pld4	ENSRNOG00000028566	protein_coding	6	137323713	137331231	+	darkturquoise				0.31	0.375527	0.898909	0.000403774	0	26.0948	7.15889	18.9359	-11.777	51
Bmt2	ENSRNOG00000007224	protein_coding	4	40063932	40136061	-	darkturquoise				-0.04	0.918184	0.893571	0.000492765	0	25.2914	6.52294	18.7684	-12.2455	51
Psmb8	ENSRNOG00000000456	protein_coding	20	3990613	3993769	+	darkturquoise				0.43	0.209065	0.892675	0.000509004	0	27.4261	6.35292	21.0732	-14.7203	51
Ccl5	ENSRNOG00000010906	protein_coding	10	70739800	70744315	-	darkturquoise				0.07	0.837463	0.885791	0.000647117	0	28.2967	5.39188	22.9049	-17.513	51
RT1-Db1	ENSRNOG00000033215	protein_coding	20	4087618	4097190	+	darkturquoise				0.27	0.451833	0.885344	0.000656932	0	19.2225	5.81378	13.4087	-7.5949	51
Ifi27l2b	ENSRNOG00000026605	protein_coding	6	127336305	127337791	-	darkturquoise				0.29	0.409909	0.884768	0.000669752	0	17.7979	6.06738	11.7305	-5.66314	51
Lgals3bp	ENSRNOG00000003217	protein_coding	10	107415326	107424710	-	darkturquoise				0.02	0.962668	0.884763	0.000669862	0	10.3557	5.09454	5.26118	-0.166637	51
RT1-S3	ENSRNOG00000000777	protein_coding	20	3176107	3179818	+	darkturquoise				0.35	0.326812	0.882695	0.000717412	0	34.1028	7.3537	26.7491	-19.3954	51
Slc25a25	ENSRNOG00000014338	protein_coding	3	11442397	11452529	-	darkturquoise				0.31	0.39106	0.881768	0.000739492	0	35.2188	5.4217	29.7971	-24.3754	51
Ly86	ENSRNOG00000000137	protein_coding	17	28104589	28191436	-	darkturquoise				0.13	0.717498	0.879571	0.000793817	0	12.6394	4.76546	7.87396	-3.1085	51
Ube2l6	ENSRNOG00000030467	protein_coding	3	72191533	72206188	+	darkturquoise				0.4	0.25413	0.875614	0.000898933	0	23.6169	5.50761	18.1093	-12.6017	51
Rgs19	ENSRNOG00000016547	protein_coding	3	177196687	177201525	-	darkturquoise				0.28	0.440386	0.873398	0.000962036	0	17.4003	5.03508	12.3652	-7.33011	51
Clec2g	ENSRNOG00000059538	protein_coding	4	162934195	162943981	+	darkturquoise				0.09	0.803096	0.862333	0.00132643	0	22.8015	5.49732	17.3042	-11.8068	51
Serpinb9	ENSRNOG00000033772	protein_coding	17	32650441	32661865	-	darkturquoise				0.51	0.133202	0.856659	0.00154788	0	24.5897	5.52445	19.0652	-13.5408	51
Fcer1g	ENSRNOG00000024159	protein_coding	13	89601896	89606326	-	darkturquoise				0.23	0.524903	0.856579	0.00155118	0	17.4533	5.09515	12.3582	-7.26305	51
Igtp	ENSRNOG00000027008	protein_coding	10	43613931	43653390	+	darkturquoise				0.16	0.651412	0.854387	0.00164361	0	33.1763	5.11821	28.0581	-22.9399	51
Slc15a3	ENSRNOG00000021644	protein_coding	1	226897625	226912708	+	darkturquoise				0.52	0.122766	0.844185	0.00212721	0	39.2276	4.74083	34.4868	-29.746	51
Lyz2	ENSRNOG00000005825	protein_coding	7	60335969	60341264	-	darkturquoise				0.2	0.571321	0.843559	0.00215987	0	15.7778	4.04578	11.732	-7.68623	51
Jun	ENSRNOG00000026293	protein_coding	5	114011189	114014277	-	darkturquoise				0.26	0.46769	0.826399	0.0032042	0	35.5749	4.41869	31.1562	-26.7375	51
Klhl4	ENSRNOG00000005215	protein_coding	X	86126157	86229563	+	darkturquoise				0.12	0.731607	0.824728	0.00332229	0	19.0471	5.30335	13.7438	-8.44044	51
Cxcl10	ENSRNOG00000022256	protein_coding	14	17210733	17212930	+	darkturquoise				0.25	0.49203	0.822534	0.00348195	0	14.6661	3.5326	11.1335	-7.60086	51
Ifitm3	ENSRNOG00000015078	protein_coding	1	213810696	213811901	-	darkturquoise				-0.12	0.741145	0.812546	0.00427926	0	9.61533	2.8499	6.76544	-3.91554	51
Clic1	ENSRNOG00000029682	protein_coding	20	5040337	5049166	+	darkturquoise				0.08	0.830009	0.807955	0.0046863	0	28.9152	4.03896	24.8762	-20.8373	51
Spata2	ENSRNOG00000009207	protein_coding	3	164230852	164239250	-	darkturquoise				0.11	0.769472	0.783296	0.00735874	0	6.27318	2.70561	3.56757	-0.861961	51
Cd72	ENSRNOG00000017485	protein_coding	5	58943027	58950373	-	darkturquoise				-0.01	0.975671	0.781082	0.00764209	0	6.7151	2.20386	4.51124	-2.30738	51
Grem2	ENSRNOG00000003616	protein_coding	13	92894431	92988137	-	darkturquoise				-0.06	0.867589	0.779795	0.00781019	0	13.6333	3.9029	9.73044	-5.82754	51
Tuba1b	ENSRNOG00000053468	protein_coding	7	140614752	140617721	-	darkturquoise				0.01	0.980105	0.772891	0.00875746	0	11.2075	2.61761	8.58991	-5.9723	51
Trim7	ENSRNOG00000002469	protein_coding	10	34185898	34199279	+	darkturquoise				-0.08	0.834828	0.737801	0.0148558	0	5.78383	2.33789	3.44595	-1.10806	51
Tecr	ENSRNOG00000021808	protein_coding	19	24705481	24732024	-	darkturquoise				0.25	0.477408	0.73257	0.0159661	0	11.5002	2.05528	9.44491	-7.38962	51
AC120310.1	ENSRNOG00000055942	protein_coding	17	14686554	14687408	-	darkturquoise				0.05	0.885249	0.709186	0.0216403	0	4.32262	1.93154	2.39108	-0.459538	51
Ror1	ENSRNOG00000029449	protein_coding	5	119097715	119241733	+	darkturquoise				0.1	0.791709	0.674705	0.0323366	0	14.3017	2.32486	11.9768	-9.65197	51
Jmjd8	ENSRNOG00000019729	protein_coding	10	15195969	15198868	+	darkturquoise				0.02	0.959358	0.672525	0.0331139	0	4.34892	1.60297	2.74595	-1.14298	51
AABR07057586.1	ENSRNOG00000029130	protein_coding	7	79138925	79139725	+	darkturquoise				0.16	0.650603	0.609919	0.0611575	0	6.09568	0.958236	5.13745	-4.17921	51
Ccdc28b	ENSRNOG00000047578	protein_coding	5	147823447	147828449	-	darkturquoise				0	0.999601	0.601978	0.0655603	0	1.94399	0.960079	0.983912	-0.0238332	51
Clic3	ENSRNOG00000015184	protein_coding	3	2676296	2680565	+	darkturquoise				-0.32	0.366622	0.51455	0.128075	0	1.36398	0.351207	1.01278	-0.661568	51
Ap1m2	ENSRNOG00000043093	protein_coding	8	22319331	22336794	-	darkturquoise				-0.3	0.40606	0.320268	0.366959	0	1.51093	0.146201	1.36473	-1.21853	51
Map4k1	ENSRNOG00000020505	protein_coding	1	87938042	87959569	+	green	yes	0.751387	0.0122255	0.71	0.0202668	0.983194	3.42008e-07	1	37.9102	27.407	10.5033	16.9037	126
Rasa4	ENSRNOG00000001431	protein_coding	12	23596981	23624316	-	green	yes	0.751387	0.0122255	0.72	0.0196973	0.98029	6.44816e-07	1	43.1068	26.4267	16.6802	9.74649	126
Arhgap4	ENSRNOG00000058545	protein_coding	X	156873849	156888761	+	green	yes	0.751387	0.0122255	0.72	0.0192571	0.974248	1.86537e-06	1	40.6512	26.7099	13.9413	12.7685	126
Arap1	ENSRNOG00000019555	protein_coding	1	166478005	166525255	+	green	yes	0.751387	0.0122255	0.68	0.0302815	0.972869	2.29411e-06	1	32.1775	23.3776	8.7999	14.5777	126
Smox	ENSRNOG00000021255	protein_coding	3	124068865	124102240	+	green	yes	0.751387	0.0122255	0.81	0.00460813	0.959002	1.17622e-05	1	35.8661	21.9602	13.9059	8.05421	126
Itgad	ENSRNOG00000019728	protein_coding	1	199495298	199623960	+	green	yes	0.751387	0.0122255	0.77	0.00932363	0.958935	1.18388e-05	1	40.8349	23.6761	17.1588	6.51727	126
Csf1r	ENSRNOG00000018414	protein_coding	18	56414488	56458300	+	green	yes	0.751387	0.0122255	0.76	0.0100846	0.955944	1.56268e-05	1	39.755	24.44	15.315	9.12495	126
Nfam1	ENSRNOG00000022975	protein_coding	7	123856567	123892429	-	green	yes	0.751387	0.0122255	0.63	0.0493721	0.95507	1.68856e-05	1	37.6397	21.8213	15.8184	6.00287	126
Myo1g	ENSRNOG00000059140	protein_coding	14	86781202	86796378	-	green	yes	0.751387	0.0122255	0.85	0.00184396	0.954502	1.77427e-05	1	37.052	22.8599	14.1922	8.66768	126
Itgal	ENSRNOG00000017980	protein_coding	1	198744050	198781750	+	green	yes	0.751387	0.0122255	0.76	0.0110869	0.953035	2.01093e-05	1	47.8313	23.1815	24.6498	-1.46832	126
Pik3r5	ENSRNOG00000023428	protein_coding	10	55013703	55080421	+	green	yes	0.751387	0.0122255	0.83	0.00327619	0.949638	2.64795e-05	1	44.8464	20.5694	24.277	-3.70769	126
Wdfy4	ENSRNOG00000029662	protein_coding	16	9194424	9430743	-	green	yes	0.751387	0.0122255	0.72	0.0192916	0.944433	3.89922e-05	1	32.5791	20.0587	12.5204	7.53837	126
P2ry10	ENSRNOG00000037839	protein_coding	X	78196300	78210403	+	green	yes	0.751387	0.0122255	0.79	0.00661482	0.942843	4.35663e-05	1	35.9646	22.063	13.9016	8.16136	126
Hck	ENSRNOG00000009331	protein_coding	3	148579920	148623033	+	green	yes	0.751387	0.0122255	0.68	0.0292627	0.942372	4.49954e-05	1	31.3757	20.4275	10.9482	9.47928	126
Cass4	ENSRNOG00000021560	protein_coding	3	170399302	170438993	+	green	yes	0.751387	0.0122255	0.72	0.0179107	0.932659	8.29007e-05	1	33.9711	17.2443	16.7269	0.517425	126
Tcirg1	ENSRNOG00000017220	protein_coding	1	219127602	219139464	-	green	yes	0.751387	0.0122255	0.61	0.061249	0.932298	8.46549e-05	1	29.4475	19.1994	10.2481	8.95124	126
Lsp1	ENSRNOG00000020300	protein_coding	1	215628785	215662504	+	green	yes	0.751387	0.0122255	0.74	0.0141734	0.927714	0.000109399	1	36.3328	19.2605	17.0723	2.18817	126
Lilrb3	ENSRNOG00000046683	protein_coding	1	73610149	73619356	-	green	yes	0.751387	0.0122255	0.58	0.0802747	0.924535	0.000129446	1	32.8042	18.4263	14.3779	4.04837	126
Nlrc5	ENSRNOG00000048222	protein_coding	19	10905542	10976396	-	green	yes	0.751387	0.0122255	0.7	0.0235655	0.924483	0.000129791	1	47.3885	17.5865	29.802	-12.2155	126
Myo1f	ENSRNOG00000008409	protein_coding	7	18440742	18491448	+	green	yes	0.751387	0.0122255	0.63	0.0521846	0.923838	0.000134175	1	23.4654	18.4234	5.04202	13.3814	126
AABR07029272.1	ENSRNOG00000006932	protein_coding	10	19465771	19574094	-	green	yes	0.751387	0.0122255	0.67	0.0342569	0.923001	0.000140027	1	26.9088	18.6508	8.25803	10.3928	126
Tbc1d10c	ENSRNOG00000021510	protein_coding	1	219431997	219438779	-	green	yes	0.751387	0.0122255	0.77	0.00869297	0.922642	0.000142597	1	28.6888	18.1219	10.5669	7.55501	126
Osmr	ENSRNOG00000033192	protein_coding	2	56110777	56151531	-	green	yes	0.751387	0.0122255	0.8	0.00531659	0.92209	0.000146612	1	44.1659	18.9449	25.221	-6.27616	126
Slfn4	ENSRNOG00000057092	protein_coding	10	70411738	70435156	+	green	yes	0.751387	0.0122255	0.51	0.129516	0.916686	0.000190436	1	30.2764	17.1527	13.1237	4.02905	126
Laptm5	ENSRNOG00000011054	protein_coding	5	149047681	149069719	+	green	yes	0.751387	0.0122255	0.79	0.00612506	0.915846	0.000198028	1	42.5286	17.5405	24.9881	-7.44766	126
Ptprc	ENSRNOG00000000655	protein_coding	13	55061562	55173692	-	green	yes	0.751387	0.0122255	0.68	0.0301978	0.915836	0.000198118	1	29.8829	18.309	11.5739	6.73517	126
Itgax	ENSRNOG00000036703	protein_coding	1	199555722	199576932	+	green	yes	0.751387	0.0122255	0.66	0.0389275	0.913944	0.000216037	1	36.1133	17.1092	19.0042	-1.895	126
Arhgap9	ENSRNOG00000006946	protein_coding	7	70612103	70620890	+	green	yes	0.751387	0.0122255	0.76	0.010521	0.91115	0.000244644	1	29.6896	16.6939	12.9957	3.69828	126
Pou2f2	ENSRNOG00000055650	protein_coding	1	81964104	82004538	-	green	yes	0.751387	0.0122255	0.7	0.0242235	0.911061	0.0002456	1	27.4861	15.4225	12.0636	3.359	126
Prex1	ENSRNOG00000006952	protein_coding	3	163329975	163477715	-	green	yes	0.751387	0.0122255	0.64	0.0472951	0.90893	0.00026928	1	33.4094	16.9019	16.5075	0.394353	126
Tor3a	ENSRNOG00000004307	protein_coding	13	74252405	74276964	-	green	yes	0.751387	0.0122255	0.79	0.00670261	0.906891	0.000293476	1	26.9585	16.7244	10.2341	6.49023	126
Ly49si1	ENSRNOG00000061895	protein_coding	4	163736132	163890801	-	green	yes	0.751387	0.0122255	0.53	0.116618	0.904674	0.000321554	1	23.2439	15.8821	7.36176	8.52036	126
Itgb7	ENSRNOG00000012208	protein_coding	7	143820900	143837780	-	green	yes	0.751387	0.0122255	0.51	0.12986	0.899266	0.000398291	0	23.0884	15.5949	7.49352	8.10138	126
Fgr	ENSRNOG00000009912	protein_coding	5	151172206	151199745	+	green	yes	0.751387	0.0122255	0.58	0.0800468	0.898707	0.000406912	0	27.293	16.1005	11.1925	4.90806	126
Klra2	ENSRNOG00000031515	protein_coding	4	165424763	165460075	-	green	yes	0.751387	0.0122255	0.43	0.209298	0.897452	0.000426798	0	20.649	13.6964	6.95264	6.74375	126
Itgb2	ENSRNOG00000001224	protein_coding	20	11777783	11815647	-	green	yes	0.751387	0.0122255	0.79	0.00694554	0.897073	0.000432937	0	36.2196	17.3469	18.8727	-1.52577	126
Fcho1	ENSRNOG00000033912	protein_coding	16	20136008	20148867	-	green	yes	0.751387	0.0122255	0.82	0.00340151	0.895806	0.000453925	0	27.1475	14.4194	12.7281	1.69131	126
Siglec1	ENSRNOG00000021243	protein_coding	3	123612067	123631109	-	green	yes	0.751387	0.0122255	0.48	0.155418	0.886951	0.000622127	0	17.488	12.4945	4.99348	7.50106	126
Fermt3	ENSRNOG00000021161	protein_coding	1	222254184	222272285	-	green	yes	0.751387	0.0122255	0.61	0.0609188	0.886713	0.000627195	0	19.1637	13.5026	5.66114	7.84144	126
Cd180	ENSRNOG00000010266	protein_coding	2	32820322	32833125	+	green	yes	0.751387	0.0122255	0.69	0.0280573	0.886542	0.000630856	0	20.8507	11.4984	9.35225	2.14617	126
Glipr2	ENSRNOG00000014838	protein_coding	5	59416076	59446647	+	green	yes	0.751387	0.0122255	0.84	0.00215231	0.885632	0.000650586	0	26.9205	11.8593	15.0612	-3.20185	126
Nod2	ENSRNOG00000014124	protein_coding	19	19332594	19377492	-	green	yes	0.751387	0.0122255	0.48	0.156529	0.883263	0.00070411	0	17.6987	13.2998	4.39889	8.90094	126
C3ar1	ENSRNOG00000009211	protein_coding	4	155684029	155690869	-	green	yes	0.751387	0.0122255	0.77	0.00933064	0.879936	0.000784586	0	27.7987	12.066	15.7328	-3.66681	126
Clec7a	ENSRNOG00000054251	protein_coding	4	163216163	163227334	-	green	yes	0.751387	0.0122255	0.64	0.0446769	0.879747	0.000789365	0	27.6555	12.97	14.6855	-1.71549	126
Arhgap30	ENSRNOG00000004192	protein_coding	13	89774764	89796113	+	green	yes	0.751387	0.0122255	0.63	0.053099	0.876534	0.000873623	0	24.2492	12.8283	11.4209	1.40745	126
Agtr1b	ENSRNOG00000010640	protein_coding	2	105149020	105224295	-	green	yes	0.751387	0.0122255	0.86	0.00143549	0.873813	0.00094997	0	23.8827	12.2952	11.5875	0.70768	126
Slfn13	ENSRNOG00000021412	protein_coding	10	70326157	70342492	-	green	yes	0.751387	0.0122255	0.7	0.0229985	0.870402	0.0010524	0	21.8357	12.6486	9.18716	3.46141	126
Ncf4	ENSRNOG00000006940	protein_coding	7	119482272	119499425	+	green	yes	0.751387	0.0122255	0.61	0.0607892	0.870092	0.00106209	0	22.0513	10.2221	11.8292	-1.60706	126
Spn	ENSRNOG00000036711	protein_coding	1	198572999	198577226	-	green	yes	0.751387	0.0122255	0.67	0.0340748	0.868382	0.00111671	0	30.708	14.9378	15.7702	-0.832452	126
Il1rn	ENSRNOG00000005871	protein_coding	3	1452644	1468614	+	green	yes	0.751387	0.0122255	0.45	0.186726	0.866304	0.00118583	0	15.749	11.3533	4.39575	6.95753	126
Gcsam	ENSRNOG00000022110	protein_coding	11	60170985	60180118	-	green	yes	0.751387	0.0122255	0.7	0.0229717	0.865066	0.00122844	0	21.1161	10.678	10.4381	0.239985	126
Itga4	ENSRNOG00000004861	protein_coding	3	66193059	66263960	+	green	yes	0.751387	0.0122255	0.76	0.0101386	0.864353	0.00125349	0	29.9619	13.2654	16.6964	-3.431	126
Trpm2	ENSRNOG00000001216	protein_coding	20	11436267	11482051	+	green	yes	0.751387	0.0122255	0.55	0.102888	0.862899	0.0013057	0	23.9212	11.7945	12.1267	-0.33224	126
Csf2ra	ENSRNOG00000049782	protein_coding	14	1462358	1467264	+	green	yes	0.751387	0.0122255	0.58	0.0792652	0.861973	0.00133977	0	28.3866	12.7226	15.664	-2.94144	126
Ly75	ENSRNOG00000007012	protein_coding	3	46365165	46457201	-	green	yes	0.751387	0.0122255	0.62	0.0562474	0.861419	0.00136043	0	29.8039	11.5501	18.2538	-6.70367	126
Tlr9	ENSRNOG00000048161	protein_coding	8	114916122	114920171	+	green	yes	0.751387	0.0122255	0.77	0.00935003	0.860461	0.00139677	0	19.9945	12.801	7.19349	5.60748	126
LOC691141	ENSRNOG00000033256	protein_coding	8	22559098	22576154	+	green	yes	0.751387	0.0122255	0.5	0.14058	0.856097	0.00157116	0	19.1041	10.623	8.4811	2.14192	126
Gpr63	ENSRNOG00000007675	protein_coding	5	39329423	39370900	+	green	yes	0.751387	0.0122255	0.71	0.021788	0.855759	0.0015853	0	24.094	9.60101	14.493	-4.89201	126
Plekho2	ENSRNOG00000029242	protein_coding	8	71094090	71118927	-	green	yes	0.751387	0.0122255	0.83	0.00310006	0.852996	0.00170432	0	16.2833	10.5567	5.72659	4.83009	126
Dcaf15	ENSRNOG00000006551	protein_coding	19	25212661	25220010	-	green	yes	0.751387	0.0122255	0.74	0.0139335	0.852289	0.00173581	0	36.0837	12.0859	23.9978	-11.9119	126
Lilrb3a	ENSRNOG00000053260	protein_coding	1	63759638	64013289	+	green	yes	0.751387	0.0122255	0.45	0.188752	0.848632	0.00190531	0	20.645	10.4831	10.1619	0.321257	126
Lilrb2	ENSRNOG00000054954	protein_coding	1	63734135	63741982	+	green	yes	0.751387	0.0122255	0.63	0.0497595	0.846689	0.00200009	0	24.6943	8.80745	15.8868	-7.07936	126
Wdr86	ENSRNOG00000025735	protein_coding	4	6931495	6948243	+	green	yes	0.751387	0.0122255	0.75	0.0130735	0.843759	0.00214942	0	21.359	10.1956	11.1634	-0.967866	126
Mical3	ENSRNOG00000053203	protein_coding	4	153484876	153593773	-	green	yes	0.751387	0.0122255	0.71	0.0216869	0.836166	0.00257368	0	38.7751	10.2495	28.5256	-18.2761	126
Sash3	ENSRNOG00000004409	protein_coding	X	134979646	134994349	+	green	yes	0.751387	0.0122255	0.63	0.0500921	0.83473	0.00266023	0	18.5173	11.2805	7.23679	4.04369	126
Mmp14	ENSRNOG00000010947	protein_coding	15	33074441	33083655	+	green	yes	0.751387	0.0122255	0.61	0.0599543	0.832814	0.00277895	0	35.2849	11.4458	23.8391	-12.3933	126
Sla	ENSRNOG00000056714	protein_coding	7	107584118	107634335	-	green	yes	0.751387	0.0122255	0.61	0.0622694	0.831789	0.00284397	0	14.673	8.97028	5.70267	3.26761	126
Hinfp	ENSRNOG00000009499	protein_coding	8	48628340	48634797	-	green	yes	0.751387	0.0122255	0.73	0.0163051	0.827161	0.0031514	0	15.6276	7.99454	7.63311	0.361437	126
Gmip	ENSRNOG00000027257	protein_coding	16	21349652	21362955	-	green	yes	0.751387	0.0122255	0.39	0.259874	0.824117	0.00336617	0	19.6756	8.71862	10.957	-2.2384	126
Spi1	ENSRNOG00000012172	protein_coding	3	79918969	79938301	+	green	yes	0.751387	0.0122255	0.59	0.0743992	0.816253	0.00396958	0	16.7436	10.3156	6.42802	3.88753	126
Cd37	ENSRNOG00000020699	protein_coding	1	101230533	101236065	-	green	yes	0.751387	0.0122255	0.44	0.201901	0.812054	0.00432159	0	11.993	7.22382	4.76922	2.4546	126
Plek	ENSRNOG00000005214	protein_coding	14	100151210	100217913	-	green	yes	0.751387	0.0122255	0.59	0.0711731	0.811403	0.00437814	0	31.1813	7.60298	23.5784	-15.9754	126
Fes	ENSRNOG00000011683	protein_coding	1	142174648	142183884	-	green	yes	0.751387	0.0122255	0.81	0.00471136	0.810432	0.00446339	0	15.5899	6.69903	8.89089	-2.19185	126
Zap70	ENSRNOG00000016995	protein_coding	9	43331155	43353113	+	green	yes	0.751387	0.0122255	0.67	0.035364	0.809503	0.0045461	0	13.4279	7.82776	5.60014	2.22762	126
Col16a1	ENSRNOG00000031475	protein_coding	5	148257642	148311645	+	green	yes	0.751387	0.0122255	0.52	0.121126	0.806057	0.00486243	0	19.0784	8.38964	10.6887	-2.2991	126
Fcnb	ENSRNOG00000009342	protein_coding	3	6617751	6626284	-	green	yes	0.751387	0.0122255	0.69	0.0275588	0.805065	0.00495631	0	11.9509	7.11553	4.83542	2.28012	126
Kcnn4	ENSRNOG00000019440	protein_coding	1	81230612	81245996	+	green	yes	0.751387	0.0122255	0.53	0.111194	0.80341	0.00511586	0	12.0686	7.84358	4.225	3.61859	126
Lyn	ENSRNOG00000008180	protein_coding	5	16526058	16642648	+	green	yes	0.751387	0.0122255	0.53	0.116129	0.802808	0.00517474	0	13.4476	6.65789	6.78973	-0.131841	126
Cd68	ENSRNOG00000037563	protein_coding	10	56268720	56270640	-	green	yes	0.751387	0.0122255	0.41	0.242298	0.801958	0.00525875	0	11.2178	6.48012	4.73767	1.74244	126
Chrd	ENSRNOG00000001750	protein_coding	11	83858503	83867203	-	green	yes	0.751387	0.0122255	0.72	0.0189344	0.801451	0.00530932	0	31.1758	7.9187	23.2571	-15.3384	126
Trim26	ENSRNOG00000032930	protein_coding	20	2201683	2224463	-	green	yes	0.751387	0.0122255	0.6	0.0666388	0.80138	0.00531647	0	20.1094	8.84272	11.2667	-2.42395	126
Card9	ENSRNOG00000051470	protein_coding	3	3798347	3806713	-	green	yes	0.751387	0.0122255	0.59	0.0702598	0.798446	0.0056162	0	21.9595	9.20387	12.7556	-3.55176	126
Ctse	ENSRNOG00000006963	protein_coding	13	48426820	48449490	+	green	yes	0.751387	0.0122255	0.36	0.31017	0.785313	0.00710726	0	9.40947	6.41924	2.99023	3.42902	126
Grap2	ENSRNOG00000018316	protein_coding	7	121841855	121864679	+	green	yes	0.751387	0.0122255	0.56	0.0916625	0.783269	0.00736214	0	10.3312	5.92204	4.40919	1.51285	126
Mfsd12	ENSRNOG00000039858	protein_coding	7	11216975	11223649	-	green	yes	0.751387	0.0122255	0.83	0.00283269	0.77868	0.00795798	0	14.7318	5.26799	9.46385	-4.19586	126
Rwdd2a	ENSRNOG00000009599	protein_coding	8	94243372	94246496	+	green	yes	0.751387	0.0122255	0.74	0.013884	0.773543	0.00866467	0	14.3979	5.87627	8.52163	-2.64536	126
Tram2	ENSRNOG00000013046	protein_coding	9	27117869	27192135	-	green	yes	0.751387	0.0122255	0.79	0.00606486	0.772557	0.00880517	0	15.1962	6.90324	8.29294	-1.3897	126
Zfand1	ENSRNOG00000010342	protein_coding	2	93656946	93665939	+	green	yes	0.751387	0.0122255	0.73	0.0165714	0.769672	0.00922572	0	8.95977	5.57248	3.38729	2.18518	126
Art4	ENSRNOG00000005670	protein_coding	4	170830851	170841187	-	green	yes	0.751387	0.0122255	0.55	0.101376	0.765731	0.00982261	0	25.0311	6.94352	18.0876	-11.1441	126
Sema4d	ENSRNOG00000013679	protein_coding	17	13488376	13553974	+	green	yes	0.751387	0.0122255	0.55	0.0973099	0.763484	0.0101749	0	27.3547	6.69176	20.663	-13.9712	126
Fam110b	ENSRNOG00000009114	protein_coding	5	18901039	18902672	+	green	yes	0.751387	0.0122255	0.53	0.117873	0.762222	0.0103766	0	13.1908	6.32037	6.87041	-0.550031	126
Cxcl9	ENSRNOG00000022242	protein_coding	14	17228856	17234712	+	green	yes	0.751387	0.0122255	0.65	0.0408266	0.760454	0.0106639	0	12.7158	6.49639	6.21937	0.277025	126
Frat2	ENSRNOG00000045543	protein_coding	1	261089745	261090437	-	green	yes	0.751387	0.0122255	0.52	0.125097	0.757412	0.0111712	0	16.0837	5.81628	10.2675	-4.45118	126
Dtx4	ENSRNOG00000021086	protein_coding	1	228732985	228755866	-	green	yes	0.751387	0.0122255	0.66	0.0395725	0.756399	0.0113438	0	27.6399	7.10206	20.5379	-13.4358	126
Gab2	ENSRNOG00000011882	protein_coding	1	162083030	162279727	+	green	yes	0.751387	0.0122255	0.52	0.120929	0.756274	0.0113652	0	12.0949	5.96696	6.12791	-0.160947	126
Zbp1	ENSRNOG00000006314	protein_coding	3	171276062	171286537	-	green	yes	0.751387	0.0122255	0.48	0.16472	0.745819	0.0132604	0	11.1469	5.9275	5.21937	0.708127	126
Ptpre	ENSRNOG00000015717	protein_coding	1	207887209	207987136	+	green	yes	0.751387	0.0122255	0.78	0.00806983	0.743292	0.0137496	0	11.7826	5.64044	6.14211	-0.501665	126
Ikzf4	ENSRNOG00000005535	protein_coding	7	3061469	3074359	-	green	yes	0.751387	0.0122255	0.36	0.305069	0.742668	0.0138722	0	8.96189	4.51659	4.4453	0.0712912	126
Adssl1	ENSRNOG00000046763	protein_coding	6	137184820	137206693	+	green	yes	0.751387	0.0122255	0.42	0.227573	0.741897	0.0140249	0	7.58128	4.35703	3.22425	1.13278	126
Cnn1	ENSRNOG00000027736	protein_coding	8	23113048	23121761	+	green	yes	0.751387	0.0122255	0.62	0.0562627	0.738227	0.0147678	0	9.09295	5.67031	3.42264	2.24768	126
Gpr39	ENSRNOG00000021586	protein_coding	13	42008842	42009738	+	green	yes	0.751387	0.0122255	0.31	0.388618	0.733838	0.0156918	0	8.12591	4.14085	3.98506	0.155793	126
Armcx4	ENSRNOG00000043128	protein_coding	X	105500173	105507288	+	green	yes	0.751387	0.0122255	0.71	0.0220205	0.730405	0.016442	0	11.1377	4.31769	6.82	-2.50231	126
Baiap3	ENSRNOG00000017893	protein_coding	10	14599197	14613878	-	green	yes	0.751387	0.0122255	0.49	0.146343	0.724831	0.0177126	0	12.4872	4.68906	7.79818	-3.10912	126
Hist1h2bcl1	ENSRNOG00000059382	protein_coding	17	44737950	44738330	-	green	yes	0.751387	0.0122255	0.48	0.15612	0.718027	0.0193541	0	16.1288	5.25977	10.869	-5.60921	126
Cd247	ENSRNOG00000003298	protein_coding	13	83996080	84071400	+	green	yes	0.751387	0.0122255	0.66	0.0373287	0.706375	0.0224046	0	9.29858	4.84163	4.45695	0.384677	126
Runx3	ENSRNOG00000054217	protein_coding	5	153507093	153531137	+	green	yes	0.751387	0.0122255	0.6	0.064342	0.70225	0.0235594	0	6.21978	3.28706	2.93272	0.354347	126
Tacc3	ENSRNOG00000017259	protein_coding	14	82336324	82347679	-	green	yes	0.751387	0.0122255	0.35	0.324644	0.700422	0.0240841	0	7.44212	3.4044	4.03772	-0.633317	126
Tpcn2	ENSRNOG00000013387	protein_coding	1	218419184	218448877	-	green	yes	0.751387	0.0122255	0.59	0.0749325	0.695427	0.0255586	0	11.2273	3.23711	7.9902	-4.75309	126
Fgd2	ENSRNOG00000000528	protein_coding	20	6973398	6990023	+	green	yes	0.751387	0.0122255	0.53	0.111566	0.676012	0.0318764	0	9.29737	3.45275	5.84463	-2.39188	126
Rnf125	ENSRNOG00000057832	protein_coding	18	15192962	15225427	-	green	yes	0.751387	0.0122255	0.75	0.0124909	0.675673	0.0319956	0	12.0542	3.80931	8.24484	-4.43553	126
Aim2	ENSRNOG00000003480	protein_coding	13	91954138	91962588	+	green	yes	0.751387	0.0122255	0.45	0.192681	0.671616	0.0334417	0	7.57766	3.38396	4.1937	-0.809732	126
AC141959.1	ENSRNOG00000028545	protein_coding	6	137336107	137353249	-	green	yes	0.751387	0.0122255	0.72	0.0187584	0.651646	0.041209	0	7.0741	2.89956	4.17454	-1.27498	126
AABR07039446.2	ENSRNOG00000061403	protein_coding	X	77212458	77234046	+	green	yes	0.751387	0.0122255	0.49	0.146121	0.646358	0.0434518	0	9.10829	2.81203	6.29626	-3.48423	126
Pla2g2d	ENSRNOG00000016826	protein_coding	5	157222636	157228791	+	green	yes	0.751387	0.0122255	0.31	0.379448	0.642832	0.0449921	0	4.32005	2.43469	1.88536	0.549332	126
Arntl	ENSRNOG00000014448	protein_coding	1	178039063	178137465	+	green	yes	0.751387	0.0122255	0.54	0.104251	0.634369	0.0488369	0	10.0755	3.16092	6.91456	-3.75364	126
AABR07024964.1	ENSRNOG00000029606	protein_coding	16	22851465	22853022	-	green	yes	0.751387	0.0122255	0.47	0.1719	0.629659	0.0510686	0	7.01208	2.67821	4.33387	-1.65565	126
LOC498276	ENSRNOG00000046663	protein_coding	13	91146876	91229066	-	green	yes	0.751387	0.0122255	0.6	0.0647261	0.619184	0.0562725	0	2.75178	1.35708	1.3947	-0.0376243	126
Apobr	ENSRNOG00000017403	protein_coding	1	197999037	198003839	+	green	yes	0.751387	0.0122255	0.39	0.267076	0.616064	0.0578874	0	8.60991	2.69113	5.91878	-3.22765	126
Tspan18	ENSRNOG00000008758	protein_coding	3	82097068	82236664	-	green	yes	0.751387	0.0122255	0.58	0.0783607	0.606828	0.0628473	0	8.03973	2.02207	6.01767	-3.9956	126
Hk3	ENSRNOG00000026235	protein_coding	17	10137974	10152956	+	green	yes	0.751387	0.0122255	0.18	0.61578	0.602361	0.0653429	0	5.06343	1.85735	3.20607	-1.34872	126
Arl11	ENSRNOG00000014653	protein_coding	15	41643541	41645685	+	green	yes	0.751387	0.0122255	0.38	0.272667	0.586286	0.0748581	0	3.19627	1.90183	1.29444	0.607384	126
LOC681325	ENSRNOG00000023005	protein_coding	X	80359555	80363168	+	green	yes	0.751387	0.0122255	0.06	0.875752	0.54522	0.103111	0	2.6607	0.926977	1.73372	-0.806744	126
Nol4l	ENSRNOG00000010417	protein_coding	3	148909826	148932878	-	green	yes	0.751387	0.0122255	0.12	0.734733	0.544436	0.103707	0	3.23583	1.13464	2.10119	-0.966555	126
Rfx4	ENSRNOG00000051536	protein_coding	7	25808419	25907849	+	green	yes	0.751387	0.0122255	0.24	0.502595	0.526121	0.118259	0	3.27571	1.2663	2.0094	-0.743104	126
Lrrc75a	ENSRNOG00000027286	protein_coding	10	48930416	48944304	-	green	yes	0.751387	0.0122255	0.73	0.0167398	0.472849	0.167538	0	1.7666	0.530748	1.23585	-0.705105	126
Mefv	ENSRNOG00000008134	protein_coding	10	12046541	12056311	+	green	yes	0.751387	0.0122255	0.41	0.239349	0.435768	0.208081	0	2.92175	0.890234	2.03151	-1.14128	126
Nlrp3	ENSRNOG00000003170	protein_coding	10	45893018	45918254	+	greenyellow	yes	0.701917	0.0236545	0.65	0.043028	0.96716	4.89051e-06	1	32.7532	13.4572	19.296	-5.83881	77
C4a	ENSRNOG00000047657	protein_coding	20	2651599	2678141	-	greenyellow	yes	0.701917	0.0236545	0.69	0.0283428	0.958688	1.21225e-05	1	42.2811	14.5181	27.763	-13.2449	77
C3	ENSRNOG00000046834	protein_coding	9	9721105	9747167	+	greenyellow	yes	0.701917	0.0236545	0.7	0.0243634	0.954792	1.73013e-05	1	34.2586	13.2874	20.9712	-7.68375	77
Lcp1	ENSRNOG00000010319	protein_coding	15	57221292	57277811	+	greenyellow	yes	0.701917	0.0236545	0.67	0.0336419	0.951747	2.23717e-05	1	36.6543	12.8004	23.8539	-11.0535	77
LOC103689965	ENSRNOG00000000443	protein_coding	20	4302347	4508214	-	greenyellow	yes	0.701917	0.0236545	0.66	0.0384698	0.936646	6.52642e-05	1	23.5011	10.5921	12.909	-2.3169	77
C4b	ENSRNOG00000030729	protein_coding	20	4302344	4316715	-	greenyellow	yes	0.701917	0.0236545	0.67	0.0355804	0.93617	6.72054e-05	1	37.5431	10.9456	26.5975	-15.6519	77
Nckap1l	ENSRNOG00000036829	protein_coding	7	145068286	145113507	+	greenyellow	yes	0.701917	0.0236545	0.62	0.0576159	0.933665	7.81531e-05	1	38.2498	12.7254	25.5243	-12.7989	77
Ccr5	ENSRNOG00000049115	protein_coding	8	133197032	133215614	+	greenyellow	yes	0.701917	0.0236545	0.73	0.0158928	0.931046	9.09535e-05	1	34.9761	10.5733	24.4028	-13.8295	77
Gpr65	ENSRNOG00000003806	protein_coding	6	122254841	122256251	+	greenyellow	yes	0.701917	0.0236545	0.58	0.0773099	0.929281	0.000100413	1	20.348	9.09838	11.2496	-2.15121	77
Prf1	ENSRNOG00000000562	protein_coding	20	30915213	30921382	+	greenyellow	yes	0.701917	0.0236545	0.56	0.0888905	0.926996	0.000113709	1	26.4576	10.2702	16.1875	-5.91729	77
C2	ENSRNOG00000051235	protein_coding	20	4542340	4561152	-	greenyellow	yes	0.701917	0.0236545	0.53	0.119127	0.926558	0.000116398	1	30.834	10.4073	20.4267	-10.0194	77
Slpi	ENSRNOG00000046699	protein_coding	3	160799981	160802433	-	greenyellow	yes	0.701917	0.0236545	0.68	0.0319988	0.922419	0.000144209	1	18.4152	8.7624	9.65281	-0.890415	77
C5ar1	ENSRNOG00000047800	protein_coding	1	78186776	78195328	-	greenyellow	yes	0.701917	0.0236545	0.57	0.0827979	0.912919	0.000226231	1	16.7652	8.31916	8.44605	-0.126883	77
Cd101	ENSRNOG00000037190	protein_coding	2	203376593	203413125	-	greenyellow	yes	0.701917	0.0236545	0.63	0.0511283	0.912077	0.000234864	1	22.7682	9.86277	12.9054	-3.04268	77
Il16	ENSRNOG00000011680	protein_coding	1	145781928	145870912	-	greenyellow	yes	0.701917	0.0236545	0.66	0.0392877	0.911297	0.000243077	1	17.8807	8.62938	9.25133	-0.621948	77
Crip1	ENSRNOG00000027990	protein_coding	6	137959171	137967042	+	greenyellow	yes	0.701917	0.0236545	0.55	0.101308	0.911008	0.000246169	1	33.8036	10.1366	23.667	-13.5304	77
Nrros	ENSRNOG00000001752	protein_coding	11	71872830	71889887	+	greenyellow	yes	0.701917	0.0236545	0.78	0.0082273	0.910641	0.000250145	1	23.6622	8.24333	15.4189	-7.17552	77
Klrk1	ENSRNOG00000061739	protein_coding	4	163393217	163403653	-	greenyellow	yes	0.701917	0.0236545	0.53	0.118346	0.903746	0.000333882	1	32.7481	10.4342	22.3139	-11.8797	77
Cd4	ENSRNOG00000016294	protein_coding	4	157383052	157408176	-	greenyellow	yes	0.701917	0.0236545	0.61	0.0585163	0.898286	0.0004135	1	30.4175	10.591	19.8265	-9.23542	77
Tnfrsf1b	ENSRNOG00000016575	protein_coding	5	163136390	163167299	-	greenyellow	yes	0.701917	0.0236545	0.79	0.00639846	0.897008	0.000433991	0	36.5204	9.71451	26.8059	-17.0914	77
Pirb	ENSRNOG00000058422	protein_coding	1	64074231	64081438	+	greenyellow	yes	0.701917	0.0236545	0.47	0.166951	0.896916	0.000435493	0	25.7117	9.14572	16.566	-7.4203	77
Tap1	ENSRNOG00000000457	protein_coding	20	3979035	3989669	+	greenyellow	yes	0.701917	0.0236545	0.69	0.0270293	0.895636	0.000456804	0	38.5312	8.82911	29.7021	-20.873	77
Tlr8	ENSRNOG00000045992	protein_coding	X	28539158	28562803	+	greenyellow	yes	0.701917	0.0236545	0.35	0.315292	0.881945	0.000735242	0	16.5331	7.22995	9.30311	-2.07316	77
Havcr1	ENSRNOG00000007243	protein_coding	10	31813814	31848379	+	greenyellow	yes	0.701917	0.0236545	0.57	0.0869538	0.880991	0.000758391	0	16.0545	7.32165	8.73284	-1.41119	77
Gbp6	ENSRNOG00000002134	protein_coding	14	5928737	5945321	+	greenyellow	yes	0.701917	0.0236545	0.79	0.00674879	0.880972	0.000758838	0	32.3715	7.84039	24.5311	-16.6907	77
Cyth4	ENSRNOG00000007679	protein_coding	7	119820537	119845003	+	greenyellow	yes	0.701917	0.0236545	0.7	0.0229424	0.875919	0.000890477	0	37.2821	9.70757	27.5746	-17.867	77
Alkbh4	ENSRNOG00000001428	protein_coding	12	23568094	23574125	-	greenyellow	yes	0.701917	0.0236545	0.57	0.0871445	0.873199	0.000967842	0	24.4252	7.86638	16.5588	-8.6924	77
Rac2	ENSRNOG00000007350	protein_coding	7	119783849	119797098	-	greenyellow	yes	0.701917	0.0236545	0.67	0.0337091	0.870666	0.00104419	0	22.4815	7.4615	15.02	-7.55851	77
Adgrg5	ENSRNOG00000039891	protein_coding	19	10495517	10513349	-	greenyellow	yes	0.701917	0.0236545	0.55	0.101465	0.862139	0.00133359	0	16.021	7.03966	8.98135	-1.94169	77
Bin2	ENSRNOG00000031930	protein_coding	7	142273833	142300382	-	greenyellow	yes	0.701917	0.0236545	0.72	0.017894	0.861698	0.00135	0	27.6608	6.18502	21.4758	-15.2908	77
Col15a1	ENSRNOG00000060381	protein_coding	5	62840360	62950240	+	greenyellow	yes	0.701917	0.0236545	0.73	0.0165946	0.861158	0.00137027	0	16.3436	7.3474	8.99625	-1.64885	77
Mnda	ENSRNOG00000003486	protein_coding	13	92073668	92089980	-	greenyellow	yes	0.701917	0.0236545	0.44	0.200016	0.851489	0.00177188	0	14.9222	6.56049	8.36167	-1.80118	77
Igh-6	ENSRNOG00000048402	protein_coding	6	138092131	138093643	-	greenyellow	yes	0.701917	0.0236545	0.44	0.201387	0.846221	0.00202344	0	11.2462	5.99875	5.24747	0.751278	77
Btk	ENSRNOG00000052407	protein_coding	X	105360922	105390580	-	greenyellow	yes	0.701917	0.0236545	0.59	0.0721168	0.841315	0.00227998	0	9.67262	5.51433	4.15828	1.35605	77
Car3	ENSRNOG00000010079	protein_coding	2	88126667	88135410	-	greenyellow	yes	0.701917	0.0236545	0.6	0.0682178	0.841149	0.00228903	0	9.08281	5.42679	3.65602	1.77077	77
Marcksl1	ENSRNOG00000009113	protein_coding	5	147714163	147716485	+	greenyellow	yes	0.701917	0.0236545	0.75	0.0116433	0.83923	0.0023958	0	15.3397	6.54995	8.78979	-2.23984	77
Limd2	ENSRNOG00000025448	protein_coding	10	94350817	94352880	-	greenyellow	yes	0.701917	0.0236545	0.33	0.359456	0.83914	0.00240089	0	24.6148	6.71887	17.896	-11.1771	77
Clec4a3	ENSRNOG00000010018	protein_coding	4	155913366	155923079	-	greenyellow	yes	0.701917	0.0236545	0.43	0.218006	0.839098	0.00240328	0	23.5719	6.7307	16.8412	-10.1105	77
Asb2	ENSRNOG00000051619	protein_coding	6	127212273	127248372	-	greenyellow	yes	0.701917	0.0236545	0.53	0.113276	0.834628	0.00266644	0	20.1746	6.41477	13.7598	-7.34507	77
RT1-DOb	ENSRNOG00000000454	protein_coding	20	4020317	4026346	+	greenyellow	yes	0.701917	0.0236545	0.65	0.0431528	0.833085	0.00276192	0	10.9538	5.23438	5.71938	-0.484999	77
Cd200r1	ENSRNOG00000039048	protein_coding	11	60848131	60882379	-	greenyellow	yes	0.701917	0.0236545	0.57	0.0833046	0.824991	0.0033035	0	10.2381	5.1525	5.0856	0.0668981	77
Ralgds	ENSRNOG00000010219	protein_coding	3	7109920	7130548	+	greenyellow	yes	0.701917	0.0236545	0.71	0.0216962	0.820373	0.00364455	0	11.91	4.32298	7.58706	-3.26407	77
Lcn2	ENSRNOG00000013973	protein_coding	3	11414186	11417546	-	greenyellow	yes	0.701917	0.0236545	0.35	0.31881	0.818605	0.00378159	0	9.68553	5.24824	4.43729	0.810944	77
Skap1	ENSRNOG00000023881	protein_coding	10	84309430	84619050	+	greenyellow	yes	0.701917	0.0236545	0.83	0.00307091	0.816563	0.00394436	0	33.6182	5.57895	28.0393	-22.4603	77
Cd8a	ENSRNOG00000007178	protein_coding	4	99239115	99243351	+	greenyellow	yes	0.701917	0.0236545	0.8	0.00518603	0.810657	0.00444349	0	19.3338	4.99671	14.3371	-9.34039	77
Il2rg	ENSRNOG00000003954	protein_coding	X	71162585	71169865	-	greenyellow	yes	0.701917	0.0236545	0.8	0.0059235	0.80874	0.00461483	0	18.1412	5.2646	12.8766	-7.612	77
Unc93b1	ENSRNOG00000017703	protein_coding	1	219144205	219183963	+	greenyellow	yes	0.701917	0.0236545	0.57	0.0883196	0.79135	0.00639085	0	24.8295	6.54401	18.2855	-11.7415	77
Fbxl16	ENSRNOG00000022248	protein_coding	10	15183803	15186978	+	greenyellow	yes	0.701917	0.0236545	0.65	0.0412277	0.785894	0.00703587	0	36.0117	6.55183	29.4599	-22.9081	77
Sh2b2	ENSRNOG00000001425	protein_coding	12	23473270	23501036	+	greenyellow	yes	0.701917	0.0236545	0.64	0.046056	0.784955	0.00715144	0	18.3908	4.32199	14.0688	-9.7468	77
RT1-CE4	ENSRNOG00000039744	protein_coding	20	4673658	4935887	-	greenyellow	yes	0.701917	0.0236545	0.64	0.0452557	0.783941	0.0072776	0	27.6048	6.30481	21.3	-14.9952	77
AC142181.1	ENSRNOG00000033815	protein_coding	4	70572942	70821260	+	greenyellow	yes	0.701917	0.0236545	0.76	0.0114989	0.781306	0.00761299	0	6.25705	2.89003	3.36702	-0.476989	77
Afap1	ENSRNOG00000060665	protein_coding	14	79919717	79988110	-	greenyellow	yes	0.701917	0.0236545	0.55	0.102094	0.777487	0.0081184	0	11.9719	3.81976	8.1521	-4.33233	77
AABR07015081.2	ENSRNOG00000054945	protein_coding	14	46653040	46657975	-	greenyellow	yes	0.701917	0.0236545	0.44	0.207823	0.775514	0.00838848	0	7.16655	3.10341	4.06314	-0.959725	77
Fxyd5	ENSRNOG00000021062	protein_coding	1	89464860	89474252	-	greenyellow	yes	0.701917	0.0236545	0.42	0.230217	0.77549	0.00839186	0	9.60089	4.30304	5.29785	-0.994807	77
Lck	ENSRNOG00000009705	protein_coding	5	147750973	147761983	-	greenyellow	yes	0.701917	0.0236545	0.44	0.203841	0.771672	0.00893278	0	7.33931	3.65559	3.68372	-0.0281307	77
Mycl	ENSRNOG00000014259	protein_coding	5	140692779	140698609	+	greenyellow	yes	0.701917	0.0236545	0.53	0.118865	0.763313	0.010202	0	4.78707	2.46897	2.3181	0.150877	77
Alx1	ENSRNOG00000004390	protein_coding	7	44751873	44771458	-	greenyellow	yes	0.701917	0.0236545	0.63	0.051952	0.757756	0.0111129	0	9.05342	2.46302	6.59039	-4.12737	77
Alox15b	ENSRNOG00000007778	protein_coding	10	55774006	55783489	-	greenyellow	yes	0.701917	0.0236545	0.5	0.13723	0.756227	0.0113733	0	8.85061	4.60041	4.2502	0.350207	77
AABR07024637.1	ENSRNOG00000029131	protein_coding	16	9772688	9847444	+	greenyellow	yes	0.701917	0.0236545	0.66	0.0373258	0.750832	0.0123261	0	7.84858	3.73794	4.11064	-0.372705	77
Nop14	ENSRNOG00000012147	protein_coding	14	81340041	81362441	+	greenyellow	yes	0.701917	0.0236545	0.82	0.00374986	0.738664	0.0146781	0	9.12025	2.80471	6.31554	-3.51083	77
Birc3	ENSRNOG00000005731	protein_coding	8	6048969	6076598	-	greenyellow	yes	0.701917	0.0236545	0.67	0.033931	0.736025	0.0152266	0	14.1076	4.18537	9.9222	-5.73683	77
Ptafr	ENSRNOG00000013231	protein_coding	5	150754021	150775672	+	greenyellow	yes	0.701917	0.0236545	0.69	0.0265139	0.732094	0.0160698	0	5.1679	2.72597	2.44193	0.284038	77
Stk17b	ENSRNOG00000012502	protein_coding	9	60399261	60430081	-	greenyellow	yes	0.701917	0.0236545	0.54	0.105116	0.73076	0.0163634	0	8.44802	3.2093	5.23872	-2.02943	77
Hist1h1b	ENSRNOG00000060355	protein_coding	17	44766313	44766981	+	greenyellow	yes	0.701917	0.0236545	0.48	0.158623	0.714298	0.020297	0	6.77471	2.42502	4.34969	-1.92467	77
Tlr2	ENSRNOG00000009822	protein_coding	2	182840727	182846061	-	greenyellow	yes	0.701917	0.0236545	0.39	0.261223	0.708485	0.0218292	0	12.0262	2.49243	9.53381	-7.04138	77
Fam114a1l1	ENSRNOG00000002110	protein_coding	9	120099333	120101098	-	greenyellow	yes	0.701917	0.0236545	0.64	0.0462718	0.683934	0.0291833	0	4.05533	1.87417	2.18116	-0.30699	77
RT1-A2	ENSRNOG00000030712	protein_coding	20	5374985	5378539	+	greenyellow	yes	0.701917	0.0236545	0.4	0.253324	0.67449	0.0324127	0	5.83974	2.42769	3.41205	-0.984354	77
LOC103693605	ENSRNOG00000037983	protein_coding	11	87759536	87762301	-	greenyellow	yes	0.701917	0.0236545	0.57	0.0828147	0.671644	0.0334315	0	6.14518	1.95557	4.18961	-2.23404	77
Hist1h3b	ENSRNOG00000046144	protein_coding	17	43616247	43616657	+	greenyellow	yes	0.701917	0.0236545	0.2	0.578838	0.643125	0.0448626	0	7.71927	1.79181	5.92746	-4.13565	77
Slc17a9	ENSRNOG00000010275	protein_coding	3	176230378	176246953	+	greenyellow	yes	0.701917	0.0236545	0.08	0.818353	0.61387	0.0590415	0	2.4474	0.857027	1.59038	-0.73335	77
AABR07054397.1	ENSRNOG00000046176	protein_coding	3	152226070	152226261	+	greenyellow	yes	0.701917	0.0236545	0.17	0.642146	0.556502	0.0947692	0	1.92295	0.870878	1.05207	-0.181191	77
Knl1	ENSRNOG00000060100	protein_coding	3	110855000	110909807	+	greenyellow	yes	0.701917	0.0236545	0.27	0.443648	0.546306	0.102288	0	5.53733	1.91724	3.62009	-1.70284	77
LOC100911204	ENSRNOG00000026378	protein_coding	3	112531703	112560634	+	greenyellow	yes	0.701917	0.0236545	0.23	0.530944	0.520993	0.122549	0	5.81975	1.84079	3.97896	-2.13817	77
Prune2	ENSRNOG00000015088	protein_coding	1	236680098	236729412	-	greenyellow	yes	0.701917	0.0236545	0.22	0.54786	0.487409	0.153027	0	1.97375	0.278799	1.69495	-1.41615	77
Ppp2r5d	ENSRNOG00000016849	protein_coding	9	16586803	16609631	+	greenyellow	yes	0.701917	0.0236545	0.05	0.88946	0.409808	0.239534	0	1.50248	0.601581	0.900898	-0.299317	77
Eda2r	ENSRNOG00000013018	protein_coding	X	66561286	66602506	-	greenyellow	yes	0.701917	0.0236545	0.45	0.188555	0.404959	0.245688	0	1.31538	0.216803	1.09857	-0.88177	77
Nr4a1	ENSRNOG00000007607	protein_coding	7	142905758	142920216	+	greenyellow	yes	0.701917	0.0236545	0.27	0.452266	0.393394	0.260717	0	1.21542	0.303474	0.911942	-0.608468	77
Hipk4	ENSRNOG00000020835	protein_coding	1	84328114	84338483	+	grey60				-0.17	0.632564	0.977975	1.00263e-06	1	54.4615	14.0082	40.4532	-26.445	62
Zfp292	ENSRNOG00000031031	protein_coding	5	50282084	50362344	-	grey60				-0.13	0.722439	0.9705	3.19733e-06	1	37.6331	12.3281	25.305	-12.9769	62
Exph5	ENSRNOG00000025115	protein_coding	8	57886168	57962708	+	grey60				-0.24	0.508276	0.970456	3.21663e-06	1	46.7539	13.8187	32.9353	-19.1166	62
LOC361646	ENSRNOG00000016635	protein_coding	1	197098603	197265840	+	grey60				-0.14	0.702189	0.965979	5.62528e-06	1	49.7693	12.3718	37.3975	-25.0257	62
Muc1	ENSRNOG00000020539	protein_coding	2	188543137	188547874	+	grey60				-0.12	0.74003	0.950874	2.4009e-05	1	33.83	10.3105	23.5195	-13.2091	62
AABR07055826.1	ENSRNOG00000054392	protein_coding	7	10585877	10588202	-	grey60				-0.17	0.644723	0.947264	3.17439e-05	1	40.1649	12.0459	28.119	-16.0731	62
Sim1	ENSRNOG00000037600	protein_coding	20	55594676	55673995	+	grey60				-0.19	0.60029	0.944439	3.89758e-05	1	54.8498	11.1498	43.7	-32.5501	62
Zkscan8	ENSRNOG00000053635	protein_coding	17	45078556	45097013	+	grey60				-0.18	0.612802	0.943383	4.19724e-05	1	41.1242	12.2282	28.896	-16.6679	62
AABR07002774.1	ENSRNOG00000018928	protein_coding	1	84721410	84732242	-	grey60				-0.28	0.438533	0.936774	6.47473e-05	1	21.4088	9.6175	11.7913	-2.1738	62
AABR07009106.1	ENSRNOG00000051606	protein_coding	2	86891092	87038833	+	grey60				-0.23	0.518285	0.929188	0.000100929	1	33.5379	9.18854	24.3494	-15.1609	62
LOC100910577	ENSRNOG00000033583	protein_coding	7	9897983	9900432	+	grey60				-0.34	0.342003	0.928144	0.000106875	1	38.5095	9.63857	28.8709	-19.2324	62
Zfp39	ENSRNOG00000014712	protein_coding	10	45220282	45243672	-	grey60				-0.34	0.329654	0.927399	0.000111277	1	25.8724	9.05428	16.8181	-7.76384	62
Alkbh8	ENSRNOG00000024525	protein_coding	6	18877907	18949393	+	grey60				-0.18	0.610749	0.920852	0.000155911	1	20.984	8.64245	12.3415	-3.69909	62
Slc16a7	ENSRNOG00000007839	protein_coding	7	68446193	68549763	-	grey60				-0.34	0.330823	0.913313	0.000222272	1	31.9744	7.96753	24.0069	-16.0393	62
Zfp386	ENSRNOG00000004268	protein_coding	6	143901280	143917575	+	grey60				-0.12	0.74288	0.907125	0.000290621	1	41.1824	9.35808	31.8244	-22.4663	62
Mt-nd4l	ENSRNOG00000031053	protein_coding	MT	9870	10166	+	grey60				-0.18	0.611097	0.905627	0.000309255	1	35.1179	8.52467	26.5933	-18.0686	62
Snrnp48	ENSRNOG00000013756	protein_coding	17	27243781	27279260	-	grey60				-0.29	0.410742	0.905608	0.000309501	0	40.6179	10.3654	30.2525	-19.8871	62
Bcl9	ENSRNOG00000017516	protein_coding	2	199334664	199354793	-	grey60				-0.03	0.927624	0.903422	0.000338255	0	43.325	9.12387	34.2011	-25.0772	62
Lrrtm2	ENSRNOG00000047085	protein_coding	18	28012877	28017925	-	grey60				-0.06	0.878573	0.901341	0.000367418	0	28.7127	7.47006	21.2426	-13.7726	62
Usp53	ENSRNOG00000014660	protein_coding	2	227098795	227160379	-	grey60				-0.51	0.130103	0.898434	0.000411177	0	43.3035	8.65453	34.649	-25.9944	62
LOC498222	ENSRNOG00000004341	protein_coding	13	47454591	47467432	+	grey60				-0.33	0.349269	0.891868	0.00052396	0	20.1766	6.8278	13.3488	-6.521	62
Zfp184	ENSRNOG00000061612	protein_coding	17	44608427	44643362	-	grey60				-0.1	0.779652	0.885238	0.00065928	0	30.3833	8.18645	22.1968	-14.0104	62
Kcnj13	ENSRNOG00000016057	protein_coding	9	94487224	94495333	-	grey60				-0.51	0.131212	0.882796	0.000715034	0	26.8874	7.29329	19.5941	-12.3008	62
Tet1	ENSRNOG00000000277	protein_coding	20	27366213	27437427	+	grey60				0.03	0.944745	0.88053	0.000769745	0	34.0305	7.82692	26.2036	-18.3767	62
Tcp11l2	ENSRNOG00000007587	protein_coding	7	24859050	24885775	-	grey60				-0.42	0.22269	0.879995	0.00078311	0	23.5392	6.26938	17.2698	-11.0004	62
Ccdc15	ENSRNOG00000032180	protein_coding	8	39762035	39830306	-	grey60				-0.33	0.34558	0.877115	0.000857919	0	32.9837	7.24381	25.7399	-18.4961	62
Wnk1	ENSRNOG00000009956	protein_coding	4	152452848	152578446	-	grey60				-0.32	0.366625	0.875417	0.000904396	0	40.0143	7.6628	32.3515	-24.6887	62
Gpr22	ENSRNOG00000008423	protein_coding	6	51011426	51019407	-	grey60				0.16	0.65206	0.872583	0.000986016	0	21.3443	6.36443	14.9798	-8.61542	62
Dusp18	ENSRNOG00000024945	protein_coding	14	84150908	84157528	+	grey60				-0.55	0.0999208	0.871654	0.00101392	0	20.4186	6.2487	14.1699	-7.92122	62
Ccdc14	ENSRNOG00000021469	protein_coding	11	69281554	69316848	-	grey60				-0.29	0.421156	0.863064	0.00129967	0	41.47	6.86762	34.6023	-27.7347	62
Lrrc71	ENSRNOG00000014937	protein_coding	2	187102833	187113752	-	grey60				-0.53	0.117888	0.862634	0.00131538	0	34.6798	6.95561	27.7242	-20.7686	62
Prg4	ENSRNOG00000002385	protein_coding	13	67672878	67688477	-	grey60				-0.04	0.907985	0.854006	0.00166007	0	15.3716	5.63176	9.73984	-4.10808	62
Rpgrip1l	ENSRNOG00000011829	protein_coding	19	17115412	17208055	+	grey60				-0.07	0.846497	0.85158	0.00176777	0	22.6019	6.59981	16.0021	-9.40232	62
Mctp1	ENSRNOG00000013282	protein_coding	2	3400977	4088989	+	grey60				-0.08	0.820389	0.844182	0.00212739	0	30.8872	5.69766	25.1895	-19.4919	62
F5	ENSRNOG00000057855	protein_coding	13	82479998	82535534	+	grey60				-0.18	0.61913	0.842439	0.00221922	0	23.0745	5.7735	17.301	-11.5275	62
AABR07060591.1	ENSRNOG00000059195	protein_coding	4	82665094	82668905	+	grey60				-0.23	0.524038	0.841538	0.00226782	0	14.9271	5.72602	9.20104	-3.47502	62
L1cam	ENSRNOG00000061230	protein_coding	X	156909913	156928057	+	grey60				-0.22	0.536009	0.839408	0.00238575	0	20.0147	6.034	13.9807	-7.94666	62
Fbxo32	ENSRNOG00000006738	protein_coding	7	98063735	98098268	-	grey60				-0.22	0.533449	0.837241	0.0025102	0	16.6475	4.65385	11.9937	-7.33985	62
Mt-nd6	ENSRNOG00000029042	protein_coding	MT	13543	14061	-	grey60				-0.06	0.8616	0.837044	0.00252178	0	14.8423	4.80087	10.0414	-5.24053	62
Zbtb1	ENSRNOG00000058593	protein_coding	6	99402360	99424019	+	grey60				-0.26	0.47152	0.827785	0.00310861	0	34.9398	5.56618	29.3736	-23.8074	62
Gse1	ENSRNOG00000017489	protein_coding	19	54060622	54148970	+	grey60				-0.04	0.921611	0.821301	0.00357406	0	24.7614	5.17001	19.5914	-14.4214	62
Fam83b	ENSRNOG00000011925	protein_coding	8	83613023	83693472	-	grey60				0.01	0.980368	0.813795	0.00417306	0	14.8518	4.65188	10.2	-5.54809	62
Hnf1b	ENSRNOG00000002598	protein_coding	10	71159869	71218902	+	grey60				-0.02	0.96298	0.813666	0.00418394	0	12.7247	4.78728	7.93739	-3.15011	62
Zfp866	ENSRNOG00000042580	protein_coding	16	21421987	21423741	+	grey60				0	0.989329	0.802134	0.00524129	0	12.4138	2.77667	9.63717	-6.8605	62
Gprc5b	ENSRNOG00000016013	protein_coding	1	188688743	188713280	-	grey60				-0.21	0.560589	0.78717	0.00688107	0	16.2478	3.45942	12.7884	-9.32893	62
Kif9	ENSRNOG00000020891	protein_coding	8	118744229	118794992	+	grey60				0.12	0.736975	0.775409	0.00840307	0	15.6426	3.8124	11.8302	-8.01778	62
Flrt3	ENSRNOG00000004874	protein_coding	3	134683065	134696654	-	grey60				-0.14	0.695658	0.774259	0.00856367	0	9.6974	3.46319	6.23421	-2.77102	62
Kiaa0408L	ENSRNOG00000042309	protein_coding	1	31040142	31055453	-	grey60				-0.08	0.831332	0.756971	0.0112461	0	11.6895	3.26563	8.42386	-5.15824	62
Rttn	ENSRNOG00000038200	protein_coding	18	86071662	86247486	+	grey60				-0.29	0.411104	0.717503	0.0194848	0	10.2302	2.83665	7.39358	-4.55693	62
Sostdc1	ENSRNOG00000005770	protein_coding	6	55812747	55817066	+	grey60				-0.34	0.335348	0.705503	0.0226454	0	10.7476	2.76348	7.98412	-5.22065	62
AC094246.2	ENSRNOG00000022718	protein_coding	1	255710658	255711417	+	grey60				-0.23	0.520545	0.702965	0.0233564	0	6.21021	2.20083	4.00938	-1.80854	62
Zfp182	ENSRNOG00000047132	protein_coding	X	984798	999834	+	grey60				-0.23	0.517961	0.693087	0.0262699	0	10.7595	2.07937	8.68015	-6.60077	62
Usp40	ENSRNOG00000018395	protein_coding	9	95072112	95143142	-	grey60				-0.25	0.490615	0.670696	0.0337758	0	5.97875	1.70781	4.27093	-2.56312	62
UST4r	ENSRNOG00000049826	protein_coding	1	224319077	224389499	-	grey60				0.2	0.57692	0.66778	0.0348492	0	8.96684	1.80446	7.16239	-5.35793	62
Kctd4	ENSRNOG00000050996	protein_coding	15	58016238	58019442	+	grey60				-0.6	0.0641231	0.645036	0.0440249	0	6.13259	1.66166	4.47093	-2.80927	62
Bag4	ENSRNOG00000042560	protein_coding	16	71058022	71075320	+	grey60				0.06	0.878145	0.617702	0.0570362	0	10.9334	2.1574	8.77599	-6.61858	62
Rnaseh1	ENSRNOG00000008584	protein_coding	6	47916188	47925571	+	grey60				0.03	0.932416	0.507764	0.13406	0	2.07234	0.386179	1.68616	-1.29998	62
Rasl11b	ENSRNOG00000002097	protein_coding	14	36550340	36554580	-	grey60				0.23	0.525861	0.481894	0.158429	0	2.4967	0.495739	2.00097	-1.50523	62
Egln3	ENSRNOG00000005053	protein_coding	6	75050329	75075795	-	grey60				-0.23	0.527197	0.454967	0.186445	0	6.58182	0.867393	5.71442	-4.84703	62
Fyn	ENSRNOG00000000596	protein_coding	20	44436403	44630317	+	grey60				-0.11	0.770839	0.391076	0.26379	0	2.12496	0.455053	1.66991	-1.21486	62
Slc7a4	ENSRNOG00000001874	protein_coding	11	87446382	87449940	-	grey60				0.01	0.96923	0.390809	0.264145	0	1.27297	0.110009	1.16296	-1.05295	62
AABR07027872.1	ENSRNOG00000055197	protein_coding	17	47870611	47878555	+	grey60				-0.15	0.683669	0.377788	0.28178	0	1.92457	0.445886	1.47869	-1.0328	62
Osr2	ENSRNOG00000011136	protein_coding	7	74047814	74055256	+	ivory				0.22	0.542622	0.94941	2.69549e-05	1	15.8219	3.76116	12.0607	-8.29955	25
Pdlim3	ENSRNOG00000012658	protein_coding	16	49543142	49574390	-	ivory				-0.02	0.954784	0.946975	3.24344e-05	1	15.8983	4.54072	11.3575	-6.81683	25
Plekhg6	ENSRNOG00000019528	protein_coding	4	157878182	157894448	-	ivory				0.16	0.648829	0.941754	4.69186e-05	1	12.1088	3.96899	8.13977	-4.17078	25
Prdm11	ENSRNOG00000008674	protein_coding	3	81867438	81911197	-	ivory				0.16	0.665	0.932655	8.29201e-05	1	26.6764	4.42277	22.2537	-17.8309	25
Rbm26	ENSRNOG00000009836	protein_coding	15	89266710	89339323	-	ivory				-0.14	0.707532	0.928156	0.000106809	1	21.4455	3.62125	17.8242	-14.203	25
Plin4	ENSRNOG00000047046	protein_coding	9	10963723	10971277	+	ivory				0.12	0.733705	0.924837	0.00012743	1	10.2639	3.52445	6.73946	-3.21501	25
Sertad4	ENSRNOG00000060773	protein_coding	13	111574609	111581019	-	ivory				0.01	0.971147	0.91339	0.000221505	0	9.20539	3.34453	5.86087	-2.51634	25
Ankrd53	ENSRNOG00000021402	protein_coding	4	115440158	115446433	+	ivory				-0.19	0.608598	0.893556	0.000493035	0	15.8863	4.32997	11.5563	-7.22632	25
Sorbs3	ENSRNOG00000008829	protein_coding	15	51859462	51890832	-	ivory				0.13	0.726656	0.889527	0.000569168	0	29.6585	4.1219	25.5366	-21.4147	25
Cryzl1	ENSRNOG00000028014	protein_coding	11	31847745	31892531	-	ivory				-0.12	0.740414	0.875616	0.000898878	0	8.69527	3.59551	5.09976	-1.50424	25
Simc1	ENSRNOG00000016932	protein_coding	17	10599223	10640548	-	ivory				-0.12	0.740135	0.875595	0.000899441	0	11.4557	3.19366	8.26202	-5.06836	25
Cldn15	ENSRNOG00000001419	protein_coding	12	22738195	22748860	-	ivory				-0.14	0.694503	0.861753	0.00134792	0	7.02441	2.06684	4.95757	-2.89074	25
Itgb3bp	ENSRNOG00000009116	protein_coding	5	118476430	118673780	-	ivory				-0.1	0.785569	0.861278	0.00136573	0	10.5022	2.35246	8.14971	-5.79725	25
Npff	ENSRNOG00000047739	protein_coding	7	144127085	144127873	-	ivory				-0.04	0.912494	0.851019	0.00179336	0	20.2915	2.78881	17.5027	-14.7139	25
Cap2	ENSRNOG00000043350	protein_coding	17	18442127	18592750	-	ivory				0.33	0.35304	0.848646	0.00190464	0	17.3089	3.05766	14.2513	-11.1936	25
Thumpd2	ENSRNOG00000008291	protein_coding	6	3743074	3794501	-	ivory				0.2	0.585452	0.845312	0.00206928	0	18.4645	2.45227	16.0122	-13.56	25
Arid3a	ENSRNOG00000026435	protein_coding	7	12574198	12601674	-	ivory				-0.08	0.816032	0.829053	0.00302299	0	18.3412	2.19763	16.1436	-13.9459	25
Tenm4	ENSRNOG00000011151	protein_coding	1	161401527	161880923	+	ivory				0.37	0.295038	0.821153	0.00358526	0	22.8016	2.01835	20.7832	-18.7649	25
Inhbb	ENSRNOG00000060237	protein_coding	13	35436532	35442222	-	ivory				0.01	0.96775	0.809846	0.00451545	0	6.24736	1.3062	4.94117	-3.63497	25
Depdc1b	ENSRNOG00000010701	protein_coding	2	40000313	40069975	+	ivory				0.31	0.386506	0.792534	0.00625668	0	30.387	1.94414	28.4429	-26.4987	25
Phldb2	ENSRNOG00000002171	protein_coding	11	57265732	57481589	+	ivory				0	0.995761	0.789176	0.00664265	0	15.5969	1.97481	13.6221	-11.6473	25
Slco1a4	ENSRNOG00000047493	protein_coding	4	175969549	176026163	-	ivory				0.18	0.609017	0.788128	0.00676642	0	4.99696	1.247	3.74996	-2.50297	25
Slain1	ENSRNOG00000024125	protein_coding	15	87886783	87906474	+	ivory				-0.18	0.628177	0.765609	0.00984153	0	8.85593	2.09171	6.76422	-4.67252	25
Carf	ENSRNOG00000017491	protein_coding	9	66888393	66926377	+	ivory				-0.38	0.283553	0.754583	0.011658	0	19.2245	1.74958	17.4749	-15.7253	25
Lyl1	ENSRNOG00000002950	protein_coding	19	25815207	25818074	+	ivory				0.39	0.271429	0.573072	0.0833204	0	1.44722	0.285258	1.16196	-0.876703	25
Sh2d7	ENSRNOG00000023870	protein_coding	8	59111271	59121539	+	lightcyan				-0.1	0.781974	0.989602	5.05103e-08	1	64.4062	16.8455	47.5607	-30.7152	63
Svopl	ENSRNOG00000013378	protein_coding	4	65668338	65733001	-	lightcyan				-0.06	0.86588	0.984775	2.30816e-07	1	59.2853	16.5736	42.7117	-26.1381	63
Pcnx2	ENSRNOG00000028580	protein_coding	19	58583632	58735173	-	lightcyan				-0.15	0.672535	0.97302	2.24387e-06	1	46.5116	14.574	31.9376	-17.3637	63
Cpox	ENSRNOG00000001654	protein_coding	11	44039669	44049648	-	lightcyan				-0.03	0.938817	0.972356	2.47132e-06	1	60.989	14.1296	46.8594	-32.7298	63
LOC108352322	ENSRNOG00000039678	protein_coding	11	44089797	44092877	+	lightcyan				0.09	0.796148	0.97145	2.80849e-06	1	51.4052	15.123	36.2822	-21.1592	63
LOC108351703	ENSRNOG00000031736	protein_coding	8	55275624	55276070	-	lightcyan				-0.02	0.959555	0.969815	3.50215e-06	1	41.2556	14.1888	27.0668	-12.878	63
LOC690784	ENSRNOG00000026864	protein_coding	4	181346002	181348799	-	lightcyan				0.05	0.898584	0.969484	3.65655e-06	1	45.2493	14.3075	30.9418	-16.6343	63
Sh3rf1	ENSRNOG00000010358	protein_coding	16	32062336	32227491	-	lightcyan				-0.14	0.695397	0.961363	9.30505e-06	1	45.6916	13.1487	32.5429	-19.3942	63
Elmsan1	ENSRNOG00000010653	protein_coding	6	107633716	107678156	-	lightcyan				0.14	0.699371	0.959553	1.11501e-05	1	47.5514	13.7754	33.776	-20.0006	63
Unc13b	ENSRNOG00000008237	protein_coding	5	58505500	58715576	+	lightcyan				-0.1	0.785924	0.956296	1.51395e-05	1	62.5337	13.2003	49.3335	-36.1332	63
Zfp608	ENSRNOG00000023197	protein_coding	18	49829650	49937522	-	lightcyan				-0.17	0.632698	0.95554	1.61999e-05	1	52.2792	12.9791	39.3002	-26.3211	63
Ttll13	ENSRNOG00000056362	protein_coding	1	142034423	142050071	+	lightcyan				-0.04	0.912675	0.94494	3.76131e-05	1	49.9742	11.6788	38.2953	-26.6165	63
Aox2	ENSRNOG00000033923	protein_coding	9	65177511	65265149	+	lightcyan				0.12	0.749144	0.935894	6.83534e-05	1	36.5599	11.5028	25.0572	-13.5544	63
Lhx1	ENSRNOG00000002812	protein_coding	10	71843991	71849293	-	lightcyan				0.02	0.963588	0.909152	0.000266743	1	40.2551	9.38361	30.8715	-21.4879	63
LOC100362040	ENSRNOG00000030738	protein_coding	9	100657244	100699519	-	lightcyan				0.03	0.936785	0.905675	0.000308646	1	40.5038	10.1611	30.3427	-20.1816	63
Tmem125	ENSRNOG00000006924	protein_coding	5	137370577	137372993	-	lightcyan				-0.11	0.760511	0.904478	0.000324137	1	38.1496	7.89236	30.2573	-22.3649	63
Tdrd12	ENSRNOG00000012719	protein_coding	1	91740933	91811547	-	lightcyan				-0.15	0.688128	0.903266	0.000340388	0	41.692	9.31873	32.3733	-23.0545	63
Cpeb3	ENSRNOG00000020689	protein_coding	1	255665238	255815733	-	lightcyan				-0.11	0.772818	0.90119	0.000369596	0	27.1865	8.51168	18.6748	-10.1631	63
Als2cr12	ENSRNOG00000024917	protein_coding	9	65665664	65693822	-	lightcyan				-0.28	0.439875	0.900124	0.000385298	0	45.5084	9.15778	36.3507	-27.1929	63
Cabyr	ENSRNOG00000047436	protein_coding	18	4084228	4095936	+	lightcyan				0.16	0.652574	0.897574	0.000424821	0	32.8128	8.95127	23.8616	-14.9103	63
Bcor	ENSRNOG00000034240	protein_coding	X	11648989	11691099	+	lightcyan				-0.29	0.422272	0.894178	0.000481997	0	40.0893	8.97993	31.1093	-22.1294	63
Kcnk10	ENSRNOG00000003813	protein_coding	6	122419046	122545899	-	lightcyan				-0.02	0.95461	0.891116	0.000538173	0	30.7822	8.12172	22.6604	-14.5387	63
Dach1	ENSRNOG00000008834	protein_coding	15	82099159	82482009	-	lightcyan				0.25	0.485082	0.890005	0.000559712	0	27.8312	8.58461	19.2466	-10.662	63
LOC690507	ENSRNOG00000015637	protein_coding	3	149802621	149812183	+	lightcyan				-0.19	0.597795	0.887979	0.000600569	0	43.4879	8.3205	35.1674	-26.8469	63
Pif1	ENSRNOG00000015878	protein_coding	8	71125414	71132629	+	lightcyan				0.11	0.754755	0.887081	0.000619365	0	42.8497	8.69211	34.1576	-25.4655	63
Zscan20	ENSRNOG00000005886	protein_coding	5	146762683	146787676	-	lightcyan				-0.22	0.545659	0.883124	0.000707346	0	26.3915	7.70261	18.6889	-10.9863	63
Gpr182	ENSRNOG00000004311	protein_coding	7	71045543	71048383	-	lightcyan				-0.03	0.935186	0.882228	0.000728467	0	40.094	8.12273	31.9713	-23.8486	63
Serpind1	ENSRNOG00000001865	protein_coding	11	87913806	87924816	-	lightcyan				-0.18	0.62032	0.881199	0.000753278	0	41.6673	7.73391	33.9334	-26.1994	63
Agbl3	ENSRNOG00000010397	protein_coding	4	62299044	62376533	+	lightcyan				0.07	0.84178	0.876875	0.000864397	0	33.9211	6.90857	27.0125	-20.1039	63
Wdr76	ENSRNOG00000022491	protein_coding	3	113448877	113478215	+	lightcyan				-0.04	0.91488	0.869364	0.0010851	0	30.8199	7.46383	23.3561	-15.8923	63
Fbxl22	ENSRNOG00000017684	protein_coding	8	72198043	72204730	-	lightcyan				0.31	0.389501	0.868873	0.00110084	0	32.162	7.57305	24.5889	-17.0159	63
Usp26	ENSRNOG00000029106	protein_coding	X	139030804	139079336	-	lightcyan				-0.12	0.737365	0.866211	0.00118898	0	29.8292	7.77644	22.0527	-14.2763	63
AC130162.1	ENSRNOG00000034030	protein_coding	16	49293243	49398188	+	lightcyan				-0.12	0.73532	0.863608	0.00128004	0	37.2647	7.21467	30.05	-22.8353	63
Arl13a	ENSRNOG00000055454	protein_coding	X	105011489	105037801	+	lightcyan				-0.04	0.912658	0.861359	0.00136269	0	26.396	6.04062	20.3554	-14.3148	63
LOC103690326	ENSRNOG00000057189	protein_coding	7	78732904	78741588	+	lightcyan				0.18	0.62759	0.854058	0.00165784	0	30.8135	6.39788	24.4156	-18.0177	63
Pald1	ENSRNOG00000000561	protein_coding	20	30938901	30975472	-	lightcyan				0.3	0.40161	0.849648	0.00185708	0	27.483	6.29943	21.1836	-14.8842	63
Atf7ip	ENSRNOG00000008870	protein_coding	4	170518673	170559532	+	lightcyan				-0.43	0.213027	0.839955	0.00235507	0	30.1753	6.26285	23.9125	-17.6496	63
Gpatch2	ENSRNOG00000002512	protein_coding	13	105684420	105815606	+	lightcyan				-0.17	0.634564	0.834965	0.00264589	0	19.2222	5.46615	13.7561	-8.28993	63
Sctr	ENSRNOG00000049766	protein_coding	13	36039283	36090530	+	lightcyan				-0.14	0.70603	0.824912	0.00330911	0	21.6129	4.14446	17.4684	-13.324	63
Tp73	ENSRNOG00000024707	protein_coding	5	171355876	171415354	-	lightcyan				-0.16	0.660738	0.823407	0.00341781	0	26.2457	5.25815	20.9875	-15.7294	63
Cct6b	ENSRNOG00000007523	protein_coding	10	70069491	70118194	-	lightcyan				0.06	0.859868	0.818574	0.003784	0	27.0141	4.88632	22.1278	-17.2414	63
Arhgef37	ENSRNOG00000025502	protein_coding	18	56817988	56870839	-	lightcyan				-0.03	0.930135	0.817047	0.00390539	0	17.9517	4.0091	13.9426	-9.93347	63
Hoxc4	ENSRNOG00000016613	protein_coding	7	144647587	144650129	+	lightcyan				-0.33	0.345491	0.812545	0.00427934	0	25.1772	4.49517	20.682	-16.1869	63
Zfp420	ENSRNOG00000037556	protein_coding	1	88542035	88544156	+	lightcyan				-0.2	0.582347	0.810863	0.00442543	0	29.4666	4.99066	24.476	-19.4853	63
Ect2l	ENSRNOG00000055142	protein_coding	1	13302256	13341952	-	lightcyan				0.01	0.973023	0.806231	0.00484606	0	26.8537	5.01653	21.8371	-16.8206	63
AABR07022144.1	ENSRNOG00000046460	protein_coding	13	109655300	109663364	-	lightcyan				-0.31	0.385539	0.802147	0.00523996	0	20.0035	3.73165	16.2718	-12.5402	63
Chad	ENSRNOG00000003304	protein_coding	10	82292110	82296651	+	lightcyan				-0.07	0.855272	0.800915	0.00536317	0	14.9753	4.36563	10.6096	-6.24401	63
AC106605.1	ENSRNOG00000047302	protein_coding	14	3304282	3351553	-	lightcyan				0.2	0.58379	0.80057	0.005398	0	12.4862	3.67306	8.81318	-5.14012	63
Hsd17b14	ENSRNOG00000020949	protein_coding	1	101541266	101551059	+	lightcyan				-0.11	0.770627	0.796436	0.00582843	0	15.8798	3.95385	11.9259	-7.97205	63
Zfp300	ENSRNOG00000046469	protein_coding	X	908044	911067	+	lightcyan				-0.05	0.896058	0.79556	0.00592267	0	22.4329	4.19522	18.2377	-14.0425	63
Zfp462	ENSRNOG00000032048	protein_coding	5	71742911	71823139	+	lightcyan				-0.16	0.663578	0.789392	0.00661732	0	26.0345	4.27874	21.7558	-17.477	63
Grasp	ENSRNOG00000007346	protein_coding	7	142869752	142878347	+	lightcyan				-0.33	0.359309	0.788049	0.00677591	0	21.7756	3.73165	18.0439	-14.3123	63
Ankrd23	ENSRNOG00000016151	protein_coding	9	43112141	43116521	-	lightcyan				0	0.996557	0.759477	0.010825	0	16.0126	3.87728	12.1353	-8.25802	63
AABR07028805.1	ENSRNOG00000040024	protein_coding	17	86870404	86873003	-	lightcyan				-0.37	0.298753	0.758945	0.0109134	0	12.9962	2.88254	10.1136	-7.23111	63
Phf14	ENSRNOG00000005775	protein_coding	4	38240728	38420205	+	lightcyan				0.32	0.36233	0.710887	0.0211869	0	12.439	2.63729	9.80168	-7.16439	63
Zfp40	ENSRNOG00000011675	protein_coding	1	62555188	62558033	-	lightcyan				-0.26	0.474658	0.695147	0.0256429	0	14.7923	1.86308	12.9292	-11.0661	63
Cmahp	ENSRNOG00000003094	protein_coding	17	42583945	42640221	-	lightcyan				-0.04	0.922045	0.694692	0.0257805	0	13.2173	1.98456	11.2327	-9.24813	63
Tecta	ENSRNOG00000031126	protein_coding	8	46603728	46675544	-	lightcyan				0	0.994039	0.686956	0.0281981	0	17.4945	2.00394	15.4905	-13.4866	63
LOC103690016	ENSRNOG00000019082	protein_coding	1	67368384	67390141	-	lightcyan				0.13	0.714029	0.590084	0.072534	0	6.59521	0.857846	5.73737	-4.87952	63
Dync2h1	ENSRNOG00000032070	protein_coding	8	5217217	5429581	-	lightcyan				0.34	0.343083	0.566981	0.0874195	0	10.4862	0.936573	9.54959	-8.61302	63
AABR07036550.1	ENSRNOG00000047191	protein_coding	12	48011100	48048540	-	lightcyan				-0.42	0.23019	0.539349	0.107628	0	5.49604	0.968777	4.52726	-3.55848	63
Hhipl1	ENSRNOG00000028390	protein_coding	6	132219088	132240356	+	lightcyan				0.04	0.922828	0.509119	0.132851	0	4.25421	0.891449	3.36276	-2.47131	63
LOC100125368	ENSRNOG00000043289	protein_coding	7	10894119	10896447	-	lightcyan				-0.42	0.22727	0.450373	0.191495	0	2.46325	0.299886	2.16336	-1.86347	63
Nfxl1	ENSRNOG00000058588	protein_coding	14	38192446	38233852	+	lightcyan1				0.06	0.862727	0.975018	1.6534e-06	1	44.3951	6.76675	37.6283	-30.8616	28
Slc38a4	ENSRNOG00000006653	protein_coding	7	138459504	138512952	-	lightcyan1				-0.1	0.775817	0.970921	3.02043e-06	1	52.022	6.53827	45.4837	-38.9455	28
Eps8l1	ENSRNOG00000027942	protein_coding	1	72927151	72941869	-	lightcyan1				0	0.989602	0.943657	4.11793e-05	1	34.5667	5.3911	29.1756	-23.7845	28
Hivep3	ENSRNOG00000009341	protein_coding	5	139007642	139077377	+	lightcyan1				0.23	0.517105	0.943548	4.14924e-05	1	42.5286	5.46353	37.065	-31.6015	28
Cmklr1	ENSRNOG00000000704	protein_coding	12	48789261	48793553	+	lightcyan1				-0.2	0.585918	0.943052	4.29447e-05	1	45.696	5.39905	40.297	-34.8979	28
Sgsm1	ENSRNOG00000000708	protein_coding	12	49328977	49395125	+	lightcyan1				-0.03	0.939094	0.939273	5.52697e-05	1	43.8296	5.41076	38.4188	-33.0081	28
Hic2	ENSRNOG00000051458	protein_coding	11	87988213	88016825	-	lightcyan1				-0.01	0.977096	0.932637	8.30094e-05	1	32.9486	4.46719	28.4814	-24.0142	28
Clnk	ENSRNOG00000051169	protein_coding	14	76657311	76833161	+	lightcyan1				0.03	0.9305	0.918437	0.00017531	0	40.449	5.14236	35.3067	-30.1643	28
Slc30a3	ENSRNOG00000006204	protein_coding	6	26642783	26650105	+	lightcyan1				0.01	0.982425	0.915099	0.000204966	0	34.1053	4.27531	29.83	-25.5547	28
Fam57a	ENSRNOG00000007722	protein_coding	10	64360390	64366586	+	lightcyan1				-0.08	0.8335	0.910656	0.000249972	0	35.2044	4.85588	30.3485	-25.4926	28
Hydin	ENSRNOG00000017178	protein_coding	19	41036510	41379588	-	lightcyan1				0.07	0.840953	0.908621	0.000272854	0	41.9632	4.29582	37.6674	-33.3716	28
Usp49	ENSRNOG00000013866	protein_coding	9	15317413	15375365	-	lightcyan1				-0.2	0.581061	0.903408	0.000338452	0	45.4029	3.91252	41.4903	-37.5778	28
Arid3b	ENSRNOG00000019677	protein_coding	8	62569528	62616828	-	lightcyan1				0.14	0.69893	0.892992	0.00050321	0	26.1579	3.85599	22.3019	-18.4459	28
AABR07049064.1	ENSRNOG00000006721	protein_coding	5	103024376	103090629	+	lightcyan1				-0.27	0.448027	0.882286	0.000727089	0	34.7384	3.73407	31.0044	-27.2703	28
Mtss1l	ENSRNOG00000017500	protein_coding	19	40905847	40925660	-	lightcyan1				0.14	0.695458	0.869909	0.00106783	0	21.3642	3.33048	18.0337	-14.7032	28
Six4	ENSRNOG00000007250	protein_coding	6	95984868	95998529	-	lightcyan1				-0.14	0.693654	0.868651	0.00110798	0	26.1595	3.41295	22.7466	-19.3336	28
Adamts15	ENSRNOG00000009892	protein_coding	8	31977001	32000378	-	lightcyan1				-0.03	0.939214	0.858244	0.00148351	0	20.2601	3.28727	16.9728	-13.6855	28
Hsd17b13	ENSRNOG00000002212	protein_coding	14	7113544	7128218	+	lightcyan1				0.18	0.615684	0.854505	0.00163855	0	28.3692	2.6703	25.6989	-23.0286	28
Zfp57	ENSRNOG00000022730	protein_coding	20	2014170	2020537	-	lightcyan1				-0.1	0.786102	0.854111	0.00165555	0	25.2934	3.32588	21.9676	-18.6417	28
Rnf32	ENSRNOG00000005691	protein_coding	4	2053712	2111610	+	lightcyan1				0.05	0.901065	0.832775	0.0027814	0	21.5092	2.11707	19.3921	-17.2751	28
AABR07065602.1	ENSRNOG00000028650	protein_coding	6	137164535	137177622	+	lightcyan1				0.22	0.543391	0.832438	0.00280264	0	18.5201	3.24928	15.2708	-12.0215	28
Syce1	ENSRNOG00000024073	protein_coding	1	213523639	213534641	-	lightcyan1				-0.13	0.713557	0.804233	0.00503603	0	23.7075	2.43916	21.2683	-18.8291	28
Rbbp6	ENSRNOG00000012806	protein_coding	1	192933540	192965158	+	lightcyan1				0.01	0.974153	0.800101	0.00544567	0	16.8732	2.59233	14.2809	-11.6885	28
Mok	ENSRNOG00000007850	protein_coding	6	135228803	135259603	-	lightcyan1				-0.39	0.259129	0.796658	0.00580471	0	25.5886	1.99731	23.5913	-21.594	28
Rfx3	ENSRNOG00000014486	protein_coding	1	245859633	246110218	-	lightcyan1				0.43	0.210371	0.763233	0.0102148	0	11.6595	1.66295	9.99653	-8.33357	28
Efcc1	ENSRNOG00000009787	protein_coding	4	119633755	119661004	+	lightcyan1				-0.17	0.646735	0.735132	0.0154153	0	20.5122	1.36937	19.1428	-17.7734	28
Cacna2d1	ENSRNOG00000033531	protein_coding	4	15710417	16130848	-	lightcyan1				-0.49	0.147415	0.693815	0.0260471	0	11.0046	0.719514	10.2851	-9.56554	28
Hoxc9	ENSRNOG00000016199	protein_coding	7	144595960	144598632	+	lightcyan1				0.11	0.771876	0.68556	0.0286505	0	8.06163	0.852302	7.20933	-6.35702	28
Pla2g15	ENSRNOG00000019859	protein_coding	19	38129584	38146956	+	lightgreen				-0.02	0.947191	0.96818	4.3161e-06	1	73.0462	10.9266	62.1196	-51.193	60
Rpl28	ENSRNOG00000017127	protein_coding	1	72619282	72621519	-	lightgreen				-0.2	0.587367	0.966298	5.41899e-06	1	52.7956	10.376	42.4196	-32.0435	60
Rcan1	ENSRNOG00000001979	protein_coding	11	32539683	32550539	-	lightgreen				-0.09	0.808421	0.959055	1.17029e-05	1	43.5565	9.68151	33.875	-24.1935	60
Gsta4	ENSRNOG00000030449	protein_coding	8	85497557	85518879	+	lightgreen				-0.26	0.464106	0.95369	1.90254e-05	1	52.1885	9.81321	42.3753	-32.5621	60
Glrx5	ENSRNOG00000004206	protein_coding	6	128750795	128760880	+	lightgreen				-0.06	0.869546	0.953534	1.92797e-05	1	68.2901	10.6134	57.6767	-47.0632	60
Tvp23b	ENSRNOG00000050649	protein_coding	10	49299125	49310400	+	lightgreen				-0.2	0.573983	0.951172	2.34416e-05	1	53.8325	9.62137	44.2112	-34.5898	60
LOC100909441	ENSRNOG00000015544	protein_coding	2	199199845	199203637	+	lightgreen				-0.17	0.632281	0.947522	3.11376e-05	1	66.9671	9.92505	57.042	-47.117	60
LOC100362366	ENSRNOG00000028690	protein_coding	3	24600603	24601063	-	lightgreen				-0.34	0.338779	0.93866	5.74942e-05	1	36.394	8.1827	28.2113	-20.0286	60
Zfp503	ENSRNOG00000014237	protein_coding	15	2374582	2378370	+	lightgreen				-0.31	0.377419	0.936735	6.4904e-05	1	40.2596	8.2258	32.0338	-23.808	60
Tmem189	ENSRNOG00000060571	protein_coding	3	164376630	164388492	-	lightgreen				-0.33	0.35904	0.925356	0.000124027	1	39.3549	8.04432	31.3106	-23.2663	60
Mbd2	ENSRNOG00000011853	protein_coding	18	65814026	65885114	+	lightgreen				-0.29	0.41686	0.925029	0.000126164	1	42.6575	7.91426	34.7433	-26.829	60
Ube2r2	ENSRNOG00000010727	protein_coding	5	57472315	57530987	+	lightgreen				-0.2	0.582142	0.920181	0.000161135	1	49.4453	8.44313	41.0021	-32.559	60
AABR07034445.1	ENSRNOG00000038610	protein_coding	11	72108963	72109964	-	lightgreen				-0.05	0.899688	0.919434	0.0001671	1	43.8309	7.96259	35.8683	-27.9057	60
LOC684762	ENSRNOG00000045644	protein_coding	17	43807130	43807540	-	lightgreen				-0.3	0.407797	0.919115	0.000169688	1	56.2559	8.52925	47.7266	-39.1974	60
Ppial4d	ENSRNOG00000027864	protein_coding	14	86673775	86677443	+	lightgreen				-0.09	0.794656	0.905336	0.000312969	1	35.1715	6.41371	28.7578	-22.3441	60
Rbx1	ENSRNOG00000058914	protein_coding	7	122700854	122709935	+	lightgreen				-0.02	0.955678	0.901882	0.000359672	0	56.2025	7.28604	48.9165	-41.6304	60
Pigm	ENSRNOG00000007735	protein_coding	13	90759260	90762957	+	lightgreen				-0.09	0.810397	0.899927	0.000388247	0	35.0412	7.72862	27.3126	-19.584	60
Atp1b3	ENSRNOG00000011501	protein_coding	8	104190032	104221342	-	lightgreen				-0.29	0.423105	0.898278	0.000413627	0	36.6017	7.07683	29.5249	-22.4481	60
Mt2A	ENSRNOG00000043098	protein_coding	19	11307967	11308740	-	lightgreen				0.01	0.979826	0.89796	0.000418655	0	30.6029	6.57678	24.0261	-17.4493	60
AABR07058934.1	ENSRNOG00000016100	protein_coding	7	144503534	144503839	+	lightgreen				-0.3	0.394495	0.897556	0.000425117	0	30.4156	6.13855	24.2771	-18.1385	60
Plac8	ENSRNOG00000002217	protein_coding	14	10692764	10714524	+	lightgreen				-0.18	0.625224	0.894899	0.000469412	0	55.2825	7.29137	47.9911	-40.6997	60
Mt1m	ENSRNOG00000028841	protein_coding	20	3677474	3677847	+	lightgreen				0.13	0.711695	0.89418	0.000481948	0	38.0703	7.09622	30.9741	-23.8779	60
Phf23	ENSRNOG00000017657	protein_coding	10	56605140	56609233	+	lightgreen				-0.26	0.474061	0.89239	0.000514259	0	45.449	7.05928	38.3898	-31.3305	60
Cmas	ENSRNOG00000013816	protein_coding	4	176994129	177012444	+	lightgreen				-0.08	0.824003	0.883977	0.00068765	0	33.8915	6.95226	26.9392	-19.9869	60
LOC100361457	ENSRNOG00000036701	protein_coding	10	109519134	109520846	-	lightgreen				-0.1	0.7817	0.883895	0.000689539	0	30.8586	6.26281	24.5958	-18.333	60
Errfi1	ENSRNOG00000058186	protein_coding	5	167952728	167966009	+	lightgreen				0.01	0.978883	0.873983	0.000945066	0	43.937	6.05089	37.8861	-31.8352	60
Vdac1	ENSRNOG00000006375	protein_coding	10	37724915	37752826	+	lightgreen				-0.04	0.91557	0.87354	0.000957884	0	30.706	6.76038	23.9456	-17.1852	60
Dad1	ENSRNOG00000009090	protein_coding	15	32868087	32888095	-	lightgreen				-0.2	0.579317	0.871503	0.00101851	0	34.8018	6.42964	28.3722	-21.9425	60
Mrpl28	ENSRNOG00000042720	protein_coding	10	15495684	15498295	+	lightgreen				-0.18	0.621347	0.870388	0.00105284	0	35.8431	6.1691	29.674	-23.5048	60
Tmem192	ENSRNOG00000030199	protein_coding	16	26619598	26633796	-	lightgreen				-0.36	0.302267	0.866133	0.00119164	0	27.2204	6.05227	21.1681	-15.1158	60
Spry1	ENSRNOG00000025371	protein_coding	2	124400679	124405331	+	lightgreen				-0.13	0.728969	0.850559	0.00181458	0	22.558	4.60997	17.948	-13.338	60
AABR07068351.1	ENSRNOG00000016974	protein_coding	9	100489852	100504076	+	lightgreen				-0.19	0.597512	0.831699	0.00284976	0	28.0513	4.48776	23.5636	-19.0758	60
LOC100361854	ENSRNOG00000029512	protein_coding	X	115495698	115496045	-	lightgreen				-0.4	0.255481	0.825868	0.00324138	0	31.2379	4.34639	26.8916	-22.5452	60
LOC100911252	ENSRNOG00000031045	protein_coding	4	40004654	40005148	+	lightgreen				-0.05	0.891162	0.819648	0.00370027	0	20.2256	4.33596	15.8896	-11.5537	60
Cmtr2	ENSRNOG00000017102	protein_coding	19	41427504	41433346	-	lightgreen				-0.02	0.952127	0.801663	0.00528815	0	12.125	2.6297	9.49527	-6.86556	60
Fam76a	ENSRNOG00000011254	protein_coding	5	151089900	151117042	-	lightgreen				-0.4	0.256484	0.784054	0.0072635	0	13.6822	3.23706	10.4452	-7.20812	60
Mt1	ENSRNOG00000038047	protein_coding	17	78793336	78793724	+	lightgreen				0.32	0.361178	0.780552	0.00771103	0	19.2507	3.25128	15.9994	-12.7482	60
Rnf41	ENSRNOG00000023456	protein_coding	7	2827247	2852681	+	lightgreen				0.15	0.669647	0.762999	0.010252	0	11.5548	2.29754	9.25729	-6.95976	60
Plekha3	ENSRNOG00000011830	protein_coding	3	63536166	63557361	+	lightgreen				-0.29	0.41583	0.746514	0.0131281	0	14.4907	2.48681	12.0039	-9.51707	60
Rundc3b	ENSRNOG00000008463	protein_coding	4	22445414	22586689	+	lightgreen				-0.24	0.49917	0.727118	0.0171833	0	10.8941	1.67415	9.21994	-7.5458	60
Rhou	ENSRNOG00000053560	protein_coding	19	56435577	56441733	+	lightgreen				0.23	0.524559	0.702079	0.0236081	0	9.96422	1.69977	8.26445	-6.56467	60
Aldh1a7	ENSRNOG00000017878	protein_coding	1	240562423	240601744	-	lightgreen				-0.1	0.779846	0.694098	0.0259608	0	8.84251	1.31588	7.52664	-6.21076	60
RGD1564855	ENSRNOG00000059655	protein_coding	X	1854751	1856258	-	lightgreen				-0.6	0.0650433	0.679274	0.030748	0	15.1276	1.33632	13.7913	-12.4549	60
Ints12	ENSRNOG00000011844	protein_coding	2	238257031	238269370	+	lightgreen				-0.4	0.247639	0.66845	0.0346007	0	8.12597	1.29227	6.83369	-5.54142	60
Nap1l3	ENSRNOG00000029087	protein_coding	X	95059337	95062132	-	lightgreen				-0.12	0.7386	0.650947	0.0415009	0	10.5693	1.86257	8.70677	-6.8442	60
Lypd1	ENSRNOG00000003453	protein_coding	13	42219887	42263024	-	lightgreen				-0.37	0.295306	0.647894	0.0427922	0	6.05778	0.862591	5.19519	-4.3326	60
Zfyve21	ENSRNOG00000012185	protein_coding	6	136380990	136400810	+	lightgreen				-0.17	0.632375	0.637662	0.047316	0	12.5814	1.39353	11.1878	-9.79431	60
Vom1r90	ENSRNOG00000058136	protein_coding	4	121675261	121684264	-	lightgreen				0.12	0.738448	0.637062	0.0475906	0	4.46108	1.00679	3.45429	-2.4475	60
RGD1559575	ENSRNOG00000032396	protein_coding	10	34232615	34242985	-	lightgreen				-0.03	0.934077	0.636707	0.0477537	0	5.17894	1.05887	4.12007	-3.0612	60
AABR07058124.4	ENSRNOG00000055178	protein_coding	7	101138549	101138860	-	lightgreen				-0.18	0.617831	0.625332	0.0531775	0	7.03483	0.990269	6.04456	-5.05429	60
Sh3bgrl3	ENSRNOG00000015967	protein_coding	5	152357270	152358643	-	lightgreen				0.05	0.89422	0.620055	0.0558272	0	4.90502	0.805314	4.09971	-3.2944	60
Ncl	ENSRNOG00000018273	protein_coding	9	93368932	93377643	-	lightgreen				-0.14	0.704183	0.601546	0.0658054	0	9.26446	0.58977	8.67469	-8.08492	60
Sap30bp	ENSRNOG00000005482	protein_coding	10	104483042	104515684	+	lightgreen				-0.16	0.65583	0.567765	0.0868843	0	6.72116	0.826035	5.89513	-5.06909	60
Slc35e3	ENSRNOG00000027622	protein_coding	7	60765079	60778136	-	lightgreen				0.14	0.709267	0.550794	0.0989338	0	5.74921	0.820778	4.92843	-4.10765	60
Hist1h1d	ENSRNOG00000048264	protein_coding	17	43797721	43798383	-	lightgreen				-0.01	0.983382	0.547125	0.101671	0	7.77443	0.577225	7.19721	-6.61998	60
Mospd3	ENSRNOG00000001396	protein_coding	12	22165486	22169241	+	lightgreen				0.25	0.481196	0.544309	0.103804	0	5.79213	0.842853	4.94928	-4.10643	60
AABR07049223.1	ENSRNOG00000032516	protein_coding	5	110831936	110832175	-	lightgreen				-0.69	0.0270514	0.432928	0.211399	0	4.37529	0.583172	3.79212	-3.20895	60
Mrpl53	ENSRNOG00000053109	protein_coding	4	113942041	113942674	+	lightgreen				-0.31	0.387058	0.387275	0.26887	0	3.17811	0.584776	2.59334	-2.00856	60
Tnfaip8l3	ENSRNOG00000024230	protein_coding	8	58602127	58647933	-	lightgreen				-0.25	0.482805	0.281936	0.429994	0	2.67911	0.679085	2.00003	-1.32094	60
Wipi1	ENSRNOG00000003827	protein_coding	10	97859727	97896525	-	lightgreen				-0.47	0.175413	0.202561	0.574636	0	1.5659	0.220021	1.34587	-1.12585	60
Hspbap1	ENSRNOG00000002241	protein_coding	11	68141342	68197834	-	lightsteelblue1	yes	-0.707115	0.0222016	-0.77	0.0097789	0.95317	1.98827e-05	1	15.9189	3.71619	12.2027	-8.48648	29
LOC679087	ENSRNOG00000055292	protein_coding	5	25725683	25728311	+	lightsteelblue1	yes	-0.707115	0.0222016	-0.6	0.0681843	0.940624	5.05971e-05	1	22.7033	3.30445	19.3988	-16.0944	29
Sesn1	ENSRNOG00000000302	protein_coding	20	46667121	46758305	+	lightsteelblue1	yes	-0.707115	0.0222016	-0.89	0.00055873	0.911456	0.000241383	1	14.3592	3.55833	10.8009	-7.24258	29
Ptpdc1	ENSRNOG00000026564	protein_coding	17	16333415	16380573	+	lightsteelblue1	yes	-0.707115	0.0222016	-0.56	0.091085	0.894874	0.000469842	1	7.24792	2.24413	5.0038	-2.75967	29
Heatr4	ENSRNOG00000038183	protein_coding	6	107423218	107461041	-	lightsteelblue1	yes	-0.707115	0.0222016	-0.41	0.238368	0.889276	0.000574164	1	16.5199	2.71692	13.803	-11.0861	29
Tppp3	ENSRNOG00000016890	protein_coding	19	37424324	37427989	-	lightsteelblue1	yes	-0.707115	0.0222016	-0.44	0.202444	0.859214	0.00144509	1	13.2106	3.25291	9.95769	-6.70478	29
Gsta6	ENSRNOG00000033402	protein_coding	9	27475273	27511176	-	lightsteelblue1	yes	-0.707115	0.0222016	-0.66	0.0379491	0.855297	0.00160475	1	6.39527	2.18502	4.21025	-2.02523	29
Gpr161	ENSRNOG00000003073	protein_coding	13	83531018	83571505	+	lightsteelblue1	yes	-0.707115	0.0222016	-0.39	0.263017	0.851074	0.00179082	0	9.00199	3.0044	5.99758	-2.99318	29
AABR07072261.1	ENSRNOG00000032877	protein_coding	11	84094520	84094912	+	lightsteelblue1	yes	-0.707115	0.0222016	-0.82	0.00330355	0.841073	0.00229321	0	7.55753	1.65618	5.90135	-4.24518	29
NEWGENE_1587253	ENSRNOG00000049858	protein_coding	4	82270214	82271893	-	lightsteelblue1	yes	-0.707115	0.0222016	-0.29	0.422902	0.839328	0.00239029	0	5.6456	1.35998	4.28562	-2.92564	29
Ubox5	ENSRNOG00000021230	protein_coding	3	123130249	123171875	-	lightsteelblue1	yes	-0.707115	0.0222016	-0.46	0.184031	0.834702	0.0026619	0	7.76272	1.70219	6.06052	-4.35833	29
Krt10	ENSRNOG00000030170	protein_coding	10	87296451	87300736	-	lightsteelblue1	yes	-0.707115	0.0222016	-0.54	0.107224	0.829301	0.0030064	0	7.29346	1.43789	5.85556	-4.41767	29
Taf11	ENSRNOG00000024601	protein_coding	20	7476651	7482747	-	lightsteelblue1	yes	-0.707115	0.0222016	-0.8	0.00546152	0.82544	0.00327163	0	11.8944	1.86937	10.025	-8.15563	29
Mcf2	ENSRNOG00000003435	protein_coding	X	143154209	143274180	-	lightsteelblue1	yes	-0.707115	0.0222016	-0.77	0.00888874	0.823268	0.00342792	0	8.00934	1.52355	6.48579	-4.96223	29
Tnfaip8	ENSRNOG00000026136	protein_coding	18	44716226	44779914	+	lightsteelblue1	yes	-0.707115	0.0222016	-0.83	0.00286267	0.819046	0.00374708	0	12.1667	2.25569	9.91099	-7.6553	29
Gpatch1	ENSRNOG00000011584	protein_coding	1	91529112	91578048	-	lightsteelblue1	yes	-0.707115	0.0222016	-0.4	0.255065	0.802621	0.00519317	0	13.7113	1.23416	12.4771	-11.243	29
Sdc1	ENSRNOG00000059947	protein_coding	6	33885495	33908016	+	lightsteelblue1	yes	-0.707115	0.0222016	-0.61	0.0623503	0.800451	0.00541006	0	16.8914	1.672	15.2194	-13.5474	29
Hs3st1	ENSRNOG00000010598	protein_coding	14	75852060	75882693	+	lightsteelblue1	yes	-0.707115	0.0222016	-0.48	0.159582	0.799648	0.00549206	0	7.16581	1.62953	5.53629	-3.90676	29
Bst1	ENSRNOG00000003064	protein_coding	14	71798651	71814523	-	lightsteelblue1	yes	-0.707115	0.0222016	-0.35	0.321826	0.798461	0.00561474	0	5.32327	1.25282	4.07045	-2.81763	29
Smad7	ENSRNOG00000018359	protein_coding	18	71395830	71424157	+	lightsteelblue1	yes	-0.707115	0.0222016	-0.4	0.246542	0.779127	0.00789861	0	23.4539	1.59882	21.855	-20.2562	29
Lama1	ENSRNOG00000017237	protein_coding	9	115916907	116042123	+	lightsteelblue1	yes	-0.707115	0.0222016	-0.88	0.00083005	0.776296	0.00828074	0	11.8691	2.0128	9.85634	-7.84354	29
Mettl15	ENSRNOG00000004926	protein_coding	3	100183405	100364400	-	lightsteelblue1	yes	-0.707115	0.0222016	-0.66	0.0388164	0.759682	0.0107911	0	3.57562	1.144	2.43162	-1.28763	29
2005-09-01	ENSRNOG00000029912	protein_coding	11	86512797	86522168	+	lightsteelblue1	yes	-0.707115	0.0222016	-0.37	0.292695	0.75857	0.010976	0	9.74606	1.60736	8.1387	-6.53135	29
Prima1	ENSRNOG00000008915	protein_coding	6	127075954	127127413	-	lightsteelblue1	yes	-0.707115	0.0222016	-0.79	0.00649582	0.721207	0.0185744	0	6.60863	1.20749	5.40114	-4.19365	29
Naalad2	ENSRNOG00000005955	protein_coding	8	17454122	17525906	-	lightsteelblue1	yes	-0.707115	0.0222016	-0.69	0.0277415	0.696414	0.0252624	0	3.86592	0.76785	3.09807	-2.33022	29
Skida1	ENSRNOG00000033330	protein_coding	17	84827426	84830185	-	lightsteelblue1	yes	-0.707115	0.0222016	-0.35	0.320951	0.682974	0.0295013	0	11.0409	1.01399	10.027	-9.01297	29
Lrrn1	ENSRNOG00000006802	protein_coding	4	139670092	139673143	+	lightsteelblue1	yes	-0.707115	0.0222016	-0.44	0.19759	0.675369	0.0321023	0	11.6011	0.593797	11.0073	-10.4135	29
Zfp28	ENSRNOG00000042777	protein_coding	1	71167156	71173216	-	lightsteelblue1	yes	-0.707115	0.0222016	-0.33	0.357948	0.654813	0.0399034	0	5.69343	0.550413	5.14301	-4.5926	29
LOC103691238	ENSRNOG00000019884	protein_coding	1	199654134	199655147	-	lightsteelblue1	yes	-0.707115	0.0222016	-0.55	0.102793	0.647301	0.0430459	0	5.02193	0.876081	4.14585	-3.26976	29
Acox3	ENSRNOG00000008474	protein_coding	14	80314431	80355420	-	lightyellow	yes	0.647557	0.0429362	0.74	0.0148442	0.97922	7.95583e-07	1	44.8099	11.7212	33.0887	-21.3675	59
Hdac6	ENSRNOG00000048738	protein_coding	X	15295473	15316671	+	lightyellow	yes	0.647557	0.0429362	0.68	0.0308646	0.977466	1.0979e-06	1	45.0963	11.0728	34.0235	-22.9507	59
Mxra7	ENSRNOG00000042915	protein_coding	10	105745276	105771972	-	lightyellow	yes	0.647557	0.0429362	0.78	0.00739997	0.959968	1.0705e-05	1	45.1706	10.0673	35.1033	-25.0361	59
Pgm3	ENSRNOG00000009515	protein_coding	8	94225515	94243215	-	lightyellow	yes	0.647557	0.0429362	0.7	0.0235068	0.957131	1.40298e-05	1	29.2324	9.39821	19.8342	-10.436	59
Akr7a3	ENSRNOG00000017899	protein_coding	5	157801163	157813756	+	lightyellow	yes	0.647557	0.0429362	0.53	0.115851	0.944056	4.00439e-05	1	24.709	9.44917	15.2599	-5.81069	59
Mrap	ENSRNOG00000021524	protein_coding	11	30904733	30915225	+	lightyellow	yes	0.647557	0.0429362	0.69	0.0284473	0.930259	9.5086e-05	1	38.3637	7.96873	30.395	-22.4263	59
Vav2	ENSRNOG00000007422	protein_coding	3	5811504	5976244	-	lightyellow	yes	0.647557	0.0429362	0.6	0.0653202	0.9274	0.000111269	1	30.1715	8.28232	21.8892	-13.6069	59
Def8	ENSRNOG00000000264	protein_coding	19	56243408	56259196	+	lightyellow	yes	0.647557	0.0429362	0.57	0.084618	0.9272	0.000112471	1	37.5171	8.6248	28.8923	-20.2675	59
Slc11a2	ENSRNOG00000019550	protein_coding	7	142025815	142063212	-	lightyellow	yes	0.647557	0.0429362	0.53	0.113469	0.921262	0.000152782	1	21.9421	6.14288	15.7992	-9.65631	59
Il34	ENSRNOG00000017602	protein_coding	19	40855433	40904121	+	lightyellow	yes	0.647557	0.0429362	0.54	0.108972	0.920915	0.000155429	1	37.7485	8.6597	29.0888	-20.4291	59
RGD1559786	ENSRNOG00000012724	protein_coding	5	127489418	127497293	+	lightyellow	yes	0.647557	0.0429362	0.49	0.150023	0.916202	0.00019479	1	38.3226	7.79043	30.5322	-22.7417	59
Slc22a12	ENSRNOG00000021108	protein_coding	1	221910767	221919301	-	lightyellow	yes	0.647557	0.0429362	0.75	0.0126306	0.916198	0.000194822	1	31.1286	7.09277	24.0358	-16.9431	59
Fuk	ENSRNOG00000059453	protein_coding	19	43338166	43357822	+	lightyellow	yes	0.647557	0.0429362	0.55	0.100094	0.914811	0.000207683	1	25.5211	7.78322	17.7379	-9.9547	59
Rnls	ENSRNOG00000020705	protein_coding	1	251828290	252100759	-	lightyellow	yes	0.647557	0.0429362	0.49	0.146585	0.902863	0.000345921	1	22.1329	7.60662	14.5263	-6.91968	59
Ldhd	ENSRNOG00000019036	protein_coding	19	43826993	43848937	-	lightyellow	yes	0.647557	0.0429362	0.52	0.121914	0.899278	0.000398106	1	34.3592	8.17016	26.189	-18.0188	59
Dgkq	ENSRNOG00000024112	protein_coding	14	2069409	2083370	+	lightyellow	yes	0.647557	0.0429362	0.69	0.027811	0.896745	0.000438297	0	30.6788	7.07312	23.6057	-16.5326	59
Tkfc	ENSRNOG00000020704	protein_coding	1	226644200	226657408	-	lightyellow	yes	0.647557	0.0429362	0.48	0.157657	0.89299	0.000503253	0	30.6803	7.92456	22.7557	-14.8311	59
Hacl1	ENSRNOG00000019630	protein_coding	16	7714465	7758189	-	lightyellow	yes	0.647557	0.0429362	0.7	0.025413	0.892296	0.000515992	0	31.0743	7.31533	23.7589	-16.4436	59
Ttc7a	ENSRNOG00000014879	protein_coding	6	10912383	11014278	+	lightyellow	yes	0.647557	0.0429362	0.72	0.019295	0.884025	0.000686563	0	31.6914	7.96966	23.7217	-15.752	59
Dhcr24	ENSRNOG00000006787	protein_coding	5	126164674	126191206	+	lightyellow	yes	0.647557	0.0429362	0.4	0.25157	0.879535	0.000794714	0	24.2632	5.14199	19.1212	-13.9792	59
Olr1331	ENSRNOG00000058207	protein_coding	8	43803008	43816215	-	lightyellow	yes	0.647557	0.0429362	0.67	0.0357716	0.879046	0.000807202	0	21.7329	5.6245	16.1084	-10.4839	59
Akr1c13	ENSRNOG00000050040	protein_coding	17	69634890	69647765	+	lightyellow	yes	0.647557	0.0429362	0.73	0.0159482	0.875574	0.000900024	0	30.534	7.44564	23.0884	-15.6427	59
Mogs	ENSRNOG00000008648	protein_coding	4	113948514	113951847	+	lightyellow	yes	0.647557	0.0429362	0.61	0.0587534	0.87404	0.000943422	0	24.5652	5.89704	18.6682	-12.7712	59
Tbc1d8	ENSRNOG00000013583	protein_coding	9	46090019	46206605	-	lightyellow	yes	0.647557	0.0429362	0.55	0.100913	0.872218	0.000996917	0	25.1122	5.01614	20.0961	-15.08	59
Prim2	ENSRNOG00000012486	protein_coding	9	38536920	38745099	+	lightyellow	yes	0.647557	0.0429362	0.65	0.0427264	0.863015	0.00130146	0	38.6558	5.43618	33.2196	-27.7834	59
AABR07005618.1	ENSRNOG00000061844	protein_coding	1	190368884	190370499	-	lightyellow	yes	0.647557	0.0429362	0.54	0.105116	0.846341	0.0020174	0	38.6482	5.16179	33.4864	-28.3246	59
Papln	ENSRNOG00000009448	protein_coding	6	107245820	107276755	+	lightyellow	yes	0.647557	0.0429362	0.49	0.150669	0.84289	0.00219523	0	11.8463	4.75667	7.0896	-2.33294	59
Spata22	ENSRNOG00000037307	protein_coding	10	59879850	59911051	+	lightyellow	yes	0.647557	0.0429362	0.67	0.0348625	0.841545	0.00226747	0	26.8009	6.04114	20.7598	-14.7187	59
Jup	ENSRNOG00000015380	protein_coding	10	88279632	88307412	-	lightyellow	yes	0.647557	0.0429362	0.46	0.17687	0.830466	0.00292953	0	14.7834	5.19867	9.58473	-4.38606	59
Rps6ka1	ENSRNOG00000042411	protein_coding	5	152078220	152122684	-	lightyellow	yes	0.647557	0.0429362	0.58	0.0763808	0.825525	0.00326558	0	18.8128	4.77101	14.0418	-9.2708	59
LOC100362384	ENSRNOG00000031540	protein_coding	13	89253617	89254171	+	lightyellow	yes	0.647557	0.0429362	0.36	0.305714	0.822469	0.00348674	0	15.9019	3.79632	12.1055	-8.30923	59
Zfp414	ENSRNOG00000008378	protein_coding	7	18497807	18500417	+	lightyellow	yes	0.647557	0.0429362	0.57	0.0833054	0.815298	0.0040477	0	18.6767	4.81292	13.8637	-9.05082	59
LOC100362176	ENSRNOG00000009803	protein_coding	2	165486910	165487653	+	lightyellow	yes	0.647557	0.0429362	0.75	0.0133597	0.813807	0.00417198	0	17.7077	5.12832	12.5793	-7.45101	59
Trmu	ENSRNOG00000016465	protein_coding	7	126756151	126772749	+	lightyellow	yes	0.647557	0.0429362	0.71	0.0214882	0.806225	0.00484663	0	11.6358	2.81826	8.81755	-5.99929	59
Trak1	ENSRNOG00000019262	protein_coding	8	130009573	130106382	+	lightyellow	yes	0.647557	0.0429362	0.55	0.102149	0.803208	0.00513552	0	19.1695	4.77497	14.3945	-9.61953	59
Slc25a10	ENSRNOG00000036693	protein_coding	10	109665682	109673143	+	lightyellow	yes	0.647557	0.0429362	0.37	0.296181	0.801838	0.00527067	0	13.6453	4.55782	9.08747	-4.52966	59
Osbpl6	ENSRNOG00000010812	protein_coding	3	63353178	63454967	+	lightyellow	yes	0.647557	0.0429362	0.71	0.0219246	0.801779	0.00527659	0	16.1215	3.52606	12.5955	-9.06942	59
Macrod1	ENSRNOG00000021174	protein_coding	1	222310920	222451484	+	lightyellow	yes	0.647557	0.0429362	0.39	0.259131	0.798999	0.00555887	0	25.4151	4.81777	20.5973	-15.7796	59
Neurl1b	ENSRNOG00000027606	protein_coding	10	17048251	17075139	-	lightyellow	yes	0.647557	0.0429362	0.43	0.218504	0.797673	0.00569721	0	8.93696	3.81166	5.1253	-1.31365	59
Ubash3b	ENSRNOG00000008187	protein_coding	8	45223992	45375435	-	lightyellow	yes	0.647557	0.0429362	0.51	0.130691	0.790764	0.006458	0	34.386	3.36678	31.0192	-27.6525	59
AABR07029596.1	ENSRNOG00000046195	protein_coding	10	39330731	39373437	-	lightyellow	yes	0.647557	0.0429362	0.26	0.461116	0.767318	0.00957909	0	10.3955	3.73863	6.65687	-2.91825	59
Crlf2	ENSRNOG00000049828	protein_coding	14	1456844	1461543	-	lightyellow	yes	0.647557	0.0429362	0.33	0.345016	0.764999	0.00993634	0	8.17184	3.52962	4.64222	-1.1126	59
Capn5	ENSRNOG00000014251	protein_coding	1	163073124	163129641	-	lightyellow	yes	0.647557	0.0429362	0.71	0.0227491	0.75839	0.0110063	0	21.5197	2.77254	18.7472	-15.9746	59
AC139642.2	ENSRNOG00000021723	protein_coding	4	118341985	118342176	-	lightyellow	yes	0.647557	0.0429362	0.21	0.560895	0.757054	0.0112321	0	7.11471	2.51338	4.60133	-2.08796	59
Coro7	ENSRNOG00000004146	protein_coding	10	11090314	11143881	+	lightyellow	yes	0.647557	0.0429362	0.31	0.387943	0.748218	0.0128073	0	8.1155	3.13778	4.97772	-1.83994	59
Rpp25l	ENSRNOG00000059653	protein_coding	5	58096213	58097577	-	lightyellow	yes	0.647557	0.0429362	0.42	0.225141	0.741321	0.0141398	0	11.598	2.81906	8.77892	-5.95986	59
Slc13a2	ENSRNOG00000010337	protein_coding	10	65664667	65692023	-	lightyellow	yes	0.647557	0.0429362	0.19	0.59585	0.691218	0.0268478	0	10.3291	2.16996	8.15919	-5.98923	59
AABR07070555.1	ENSRNOG00000049584	protein_coding	8	74868681	74877837	+	lightyellow	yes	0.647557	0.0429362	0.25	0.486791	0.689757	0.0273057	0	6.45644	1.23586	5.22058	-3.98473	59
Rcor1	ENSRNOG00000008067	protein_coding	6	135513650	135548201	+	lightyellow	yes	0.647557	0.0429362	0.6	0.0643616	0.680697	0.0302643	0	14.3055	2.16607	12.1394	-9.97336	59
Rgs9bp	ENSRNOG00000012877	protein_coding	1	91855270	91855983	-	lightyellow	yes	0.647557	0.0429362	0.45	0.194368	0.677213	0.0314578	0	6.64893	2.15869	4.49024	-2.33155	59
Usp6nl	ENSRNOG00000017644	protein_coding	17	75761469	75886523	-	lightyellow	yes	0.647557	0.0429362	0.56	0.0930959	0.67329	0.0328397	0	10.5713	2.35101	8.22028	-5.86927	59
Mif4gd	ENSRNOG00000003837	protein_coding	10	104159173	104163634	-	lightyellow	yes	0.647557	0.0429362	0.35	0.319988	0.633655	0.049171	0	5.13439	1.30504	3.82934	-2.5243	59
AC115420.2	ENSRNOG00000047447	protein_coding	4	157374318	157374952	+	lightyellow	yes	0.647557	0.0429362	0.44	0.198694	0.611943	0.0600677	0	6.2425	0.999167	5.24333	-4.24416	59
Dhrsx	ENSRNOG00000028323	protein_coding	12	18516946	18521892	+	lightyellow	yes	0.647557	0.0429362	0.61	0.0611276	0.59736	0.0682134	0	5.28973	0.837412	4.45232	-3.6149	59
Banp	ENSRNOG00000019140	protein_coding	19	54766589	54840569	+	lightyellow	yes	0.647557	0.0429362	0.41	0.236497	0.588667	0.0733957	0	7.33566	1.68186	5.6538	-3.97194	59
Mospd1	ENSRNOG00000002332	protein_coding	X	157759624	157773108	+	lightyellow	yes	0.647557	0.0429362	0.3	0.399118	0.579733	0.0789815	0	4.07405	0.950796	3.12325	-2.17245	59
Foxd1	ENSRNOG00000043332	protein_coding	2	28460068	28462488	+	lightyellow	yes	0.647557	0.0429362	0.16	0.654213	0.57625	0.0812312	0	4.68136	1.20838	3.47298	-2.2646	59
Sirt4	ENSRNOG00000001151	protein_coding	12	46868416	46876592	+	lightyellow	yes	0.647557	0.0429362	0.19	0.604868	0.531236	0.114074	0	3.34226	0.858787	2.48347	-1.62468	59
S100a13	ENSRNOG00000012393	protein_coding	2	189906022	189912516	+	lightyellow	yes	0.647557	0.0429362	0.46	0.183809	0.513034	0.129398	0	1.29099	0.28116	1.00983	-0.728669	59
Cobll1	ENSRNOG00000027016	protein_coding	3	51137076	51297852	-	magenta				-0.34	0.329049	0.986881	1.27571e-07	1	41.4367	18.2049	23.2319	-5.02702	85
Ank3	ENSRNOG00000053288	protein_coding	20	20105047	20480623	+	magenta				-0.39	0.266817	0.961273	9.39078e-06	1	51.1141	17.9339	33.1802	-15.2463	85
Klf3	ENSRNOG00000002163	protein_coding	14	45142769	45165207	-	magenta				-0.39	0.261334	0.961152	9.50737e-06	1	56.1333	17.7243	38.409	-20.6848	85
Kitlg	ENSRNOG00000005386	protein_coding	7	42269784	42351054	+	magenta				-0.54	0.105981	0.948937	2.79591e-05	1	50.6596	16.0591	34.6005	-18.5414	85
RGD1561662	ENSRNOG00000015297	protein_coding	9	15546823	15582556	-	magenta				-0.41	0.239155	0.943935	4.03865e-05	1	26.3851	12.2988	14.0864	-1.7876	85
Tbc1d14	ENSRNOG00000006400	protein_coding	14	79205466	79438764	+	magenta				-0.26	0.459735	0.941381	4.81118e-05	1	33.3835	13.8747	19.5088	-5.63419	85
Map10	ENSRNOG00000028652	protein_coding	19	58505811	58508603	+	magenta				-0.28	0.427033	0.939531	5.43566e-05	1	26.4023	12.1676	14.2347	-2.06704	85
Cachd1	ENSRNOG00000010514	protein_coding	5	119727839	119831634	+	magenta				-0.44	0.198379	0.924643	0.000128721	1	51.1315	14.7574	36.3742	-21.6168	85
Stag1	ENSRNOG00000015389	protein_coding	8	108958046	109342738	+	magenta				-0.49	0.152316	0.92293	0.000140534	1	36.6505	13.2683	23.3822	-10.1139	85
Stxbp4	ENSRNOG00000032768	protein_coding	10	78009338	78168609	-	magenta				-0.35	0.320445	0.921108	0.000153953	1	45.8057	12.759	33.0467	-20.2877	85
Xylt1	ENSRNOG00000056658	protein_coding	1	187149453	187261632	+	magenta				-0.22	0.535945	0.91472	0.000208549	1	23.2391	10.9128	12.3263	-1.41351	85
Kbtbd3	ENSRNOG00000022252	protein_coding	8	1459526	1476837	+	magenta				-0.4	0.250769	0.91349	0.00022051	1	21.2	9.36319	11.8368	-2.47365	85
Tanc2	ENSRNOG00000052840	protein_coding	10	93811350	94127697	+	magenta				-0.57	0.0842525	0.912643	0.000229033	1	42.2785	11.9911	30.2873	-18.2962	85
Peli2	ENSRNOG00000012363	protein_coding	15	24942218	25083931	+	magenta				-0.2	0.574785	0.912463	0.000230873	1	30.3957	11.3808	19.0149	-7.63409	85
AABR07001896.1	ENSRNOG00000042347	protein_coding	1	61374379	61377590	+	magenta				-0.48	0.160466	0.907975	0.000280421	1	26.1273	10.8157	15.3115	-4.49578	85
Igip	ENSRNOG00000049067	protein_coding	18	29124428	29124589	+	magenta				-0.47	0.165489	0.906968	0.000292533	1	56.4953	13.6413	42.854	-29.2128	85
Zfp606	ENSRNOG00000019127	protein_coding	1	66231763	66254989	-	magenta				-0.41	0.238158	0.905289	0.000313578	1	61.9949	14.5186	47.4762	-32.9576	85
Inpp5j	ENSRNOG00000019361	protein_coding	14	83730862	83741969	-	magenta				-0.25	0.478392	0.904676	0.000321528	1	41.9719	12.799	29.1729	-16.3739	85
Lypd6	ENSRNOG00000038980	protein_coding	3	35679750	35707410	+	magenta				-0.41	0.241861	0.904588	0.00032268	1	42.1579	12.365	29.7929	-17.4279	85
Kit	ENSRNOG00000002227	protein_coding	14	35072108	35149610	-	magenta				-0.27	0.442658	0.902658	0.000348758	1	45.3326	12.4378	32.8948	-20.457	85
Zfp703	ENSRNOG00000014199	protein_coding	16	69237857	69242028	-	magenta				-0.32	0.36374	0.895954	0.000451438	1	43.4852	11.3811	32.1042	-20.7231	85
Harbi1	ENSRNOG00000043204	protein_coding	3	80614937	80624205	+	magenta				-0.39	0.260886	0.894482	0.000476662	0	32.3573	11.3002	21.0571	-9.75685	85
LOC100911664	ENSRNOG00000018456	protein_coding	17	42257019	42276797	-	magenta				-0.24	0.502915	0.893673	0.000490953	0	25.2184	9.64207	15.5763	-5.93424	85
Tshr	ENSRNOG00000003972	protein_coding	6	115170865	115306871	+	magenta				-0.22	0.534187	0.892193	0.000517902	0	39.8819	10.5898	29.2921	-18.7024	85
Gins2	ENSRNOG00000017575	protein_coding	19	54151048	54163608	-	magenta				-0.33	0.351809	0.89216	0.000518511	0	27.2574	10.0845	17.173	-7.08853	85
Ercc6l2	ENSRNOG00000019175	protein_coding	17	1305016	1421685	+	magenta				-0.38	0.272008	0.892005	0.000521406	0	19.2025	9.13802	10.0645	-0.926491	85
Kdm7a	ENSRNOG00000052445	protein_coding	4	66922013	66955732	-	magenta				-0.54	0.109361	0.891394	0.000532901	0	37.8412	10.7609	27.0803	-16.3194	85
Tnfrsf21	ENSRNOG00000011517	protein_coding	9	20546159	20621051	-	magenta				-0.35	0.326152	0.891018	0.000540064	0	33.3151	10.6613	22.6538	-11.9925	85
Rfesd	ENSRNOG00000012810	protein_coding	2	2769400	2779109	-	magenta				-0.18	0.609458	0.888199	0.000596035	0	27.2647	10.1999	17.0648	-6.86497	85
Tns1	ENSRNOG00000014182	protein_coding	9	81194119	81400987	-	magenta				-0.28	0.428539	0.88781	0.000604072	0	37.7844	10.3892	27.3952	-17.0059	85
Ehd3	ENSRNOG00000007744	protein_coding	6	25074955	25100977	+	magenta				-0.32	0.362051	0.887628	0.000607876	0	23.1438	9.92471	13.219	-3.29434	85
Xiap	ENSRNOG00000006967	protein_coding	X	128409472	128453000	+	magenta				-0.21	0.563474	0.887033	0.000620383	0	25.9406	9.27465	16.666	-7.3913	85
AABR07001926.3	ENSRNOG00000061533	protein_coding	1	62314276	62316450	-	magenta				-0.36	0.301557	0.883369	0.000701637	0	20.9283	8.34803	12.5802	-4.23221	85
Spata25	ENSRNOG00000015744	protein_coding	3	161292173	161294125	-	magenta				-0.48	0.159116	0.883258	0.000704215	0	54.65	12.2204	42.4295	-30.2091	85
Slc38a7	ENSRNOG00000012007	protein_coding	19	9622611	9638222	+	magenta				-0.47	0.168008	0.87826	0.000827595	0	25.8572	9.003	16.8542	-7.8512	85
Vasn	ENSRNOG00000004141	protein_coding	10	11121041	11131548	-	magenta				-0.42	0.224894	0.873284	0.000965364	0	28.733	10.0975	18.6355	-8.53801	85
Gpr160	ENSRNOG00000009487	protein_coding	2	116105111	116161998	-	magenta				-0.41	0.23962	0.868264	0.00112057	0	34.43	9.30475	25.1252	-15.8205	85
Pappa2	ENSRNOG00000042860	protein_coding	13	76389150	76660245	-	magenta				-0.43	0.217196	0.864827	0.0012368	0	28.5218	8.68626	19.8355	-11.1493	85
Slc39a10	ENSRNOG00000011677	protein_coding	9	60021534	60070552	+	magenta				-0.27	0.449072	0.864567	0.00124592	0	35.4512	8.08564	27.3656	-19.2799	85
Rab21	ENSRNOG00000003923	protein_coding	7	58261992	58286770	-	magenta				-0.52	0.127368	0.862598	0.0013167	0	22.1513	6.34847	15.8029	-9.45439	85
Scnn1g	ENSRNOG00000017842	protein_coding	1	191704311	191738268	+	magenta				-0.43	0.220091	0.862203	0.00133123	0	48.8386	11.0058	37.8328	-26.8269	85
Ptgfr	ENSRNOG00000046468	protein_coding	2	257005829	257038105	-	magenta				-0.07	0.840908	0.860069	0.00141183	0	17.9407	6.14852	11.7922	-5.64366	85
Med1	ENSRNOG00000005606	protein_coding	10	86103600	86144880	-	magenta				-0.2	0.582963	0.858844	0.00145963	0	25.0789	7.96051	17.1184	-9.15788	85
Ubxn2b	ENSRNOG00000009137	protein_coding	5	19284548	19311088	+	magenta				-0.32	0.364072	0.858573	0.00147039	0	24.9436	8.65723	16.2864	-7.62912	85
Tmem72	ENSRNOG00000023340	protein_coding	4	148817514	148845267	-	magenta				-0.48	0.157237	0.857077	0.0015307	0	24.4547	7.63115	16.8236	-9.19243	85
Tmod2	ENSRNOG00000010447	protein_coding	8	82506934	82533689	-	magenta				-0.32	0.368018	0.856411	0.00155812	0	33.1835	9.1714	24.0121	-14.8407	85
Mettl7b	ENSRNOG00000007927	protein_coding	7	3383879	3386522	-	magenta				-0.18	0.611686	0.856018	0.00157446	0	14.0347	7.03188	7.00281	0.0290695	85
Dll4	ENSRNOG00000014011	protein_coding	3	111135021	111145986	+	magenta				-0.19	0.590503	0.854556	0.00163634	0	30.9253	8.62328	22.302	-13.6787	85
LOC100911374	ENSRNOG00000001756	protein_coding	11	72786730	72814850	-	magenta				-0.37	0.298262	0.852697	0.00171758	0	15.1995	6.79026	8.4092	-1.61894	85
Col4a3bp	ENSRNOG00000015686	protein_coding	2	27365148	27469779	+	magenta				-0.34	0.339627	0.849116	0.00188223	0	16.3594	6.31571	10.0437	-3.72801	85
Zfp763	ENSRNOG00000057416	protein_coding	7	15298545	15301382	-	magenta				-0.54	0.104002	0.848554	0.00190905	0	32.9655	7.68868	25.2768	-17.5882	85
Mob1b	ENSRNOG00000010996	protein_coding	14	20960052	20992753	-	magenta				-0.09	0.810809	0.843333	0.00217175	0	16.3551	6.13642	10.2187	-4.08226	85
Zbtb38	ENSRNOG00000012386	protein_coding	8	104589621	104593625	-	magenta				-0.36	0.313166	0.843263	0.00217545	0	42.3607	9.09856	33.2621	-24.1636	85
Dcaf17	ENSRNOG00000009403	protein_coding	3	57646811	57673418	+	magenta				-0.29	0.408343	0.84267	0.00220688	0	15.7954	7.25335	8.54207	-1.28871	85
Exoc2	ENSRNOG00000045721	protein_coding	17	35396286	35518522	+	magenta				-0.1	0.773349	0.841402	0.00227522	0	14.8662	7.13153	7.73467	-0.60314	85
B3galnt2	ENSRNOG00000016855	protein_coding	17	54027859	54070399	-	magenta				-0.2	0.572356	0.825345	0.00327832	0	12.2723	5.03872	7.2336	-2.19488	85
Cdc14b	ENSRNOG00000018999	protein_coding	17	1703943	1797750	-	magenta				0.01	0.97864	0.822082	0.00351551	0	18.5427	6.55335	11.9893	-5.43595	85
Dact2	ENSRNOG00000022921	protein_coding	1	56159426	56168351	-	magenta				-0.35	0.323752	0.817793	0.00384572	0	26.3311	6.96255	19.3686	-12.406	85
LOC691254	ENSRNOG00000025261	protein_coding	5	164033012	164062092	+	magenta				-0.5	0.143851	0.806516	0.00481934	0	18.6493	5.53924	13.1101	-7.57085	85
Sema3e	ENSRNOG00000006631	protein_coding	4	17272511	17594598	-	magenta				-0.59	0.0750958	0.806051	0.00486296	0	22.3445	5.4248	16.9198	-11.495	85
Epm2a	ENSRNOG00000040242	protein_coding	1	5448958	5571512	+	magenta				-0.44	0.203932	0.799214	0.00553664	0	12.1296	4.60276	7.52687	-2.92412	85
Zfp36l2	ENSRNOG00000005067	protein_coding	6	7417425	7421456	-	magenta				-0.19	0.593322	0.794309	0.00605916	0	12.4948	4.46545	8.02932	-3.56387	85
Mib1	ENSRNOG00000013281	protein_coding	18	1970914	2094920	+	magenta				-0.19	0.606004	0.79262	0.00624694	0	10.5213	4.72954	5.79176	-1.06222	85
Tspan8	ENSRNOG00000004411	protein_coding	7	58814805	58847563	+	magenta				-0.13	0.726096	0.786529	0.00695856	0	10.8446	4.94198	5.90259	-0.960607	85
Sema3g	ENSRNOG00000018952	protein_coding	16	7303578	7315390	+	magenta				-0.36	0.310037	0.764287	0.0100479	0	10.0112	4.24649	5.76467	-1.51818	85
Mrps6	ENSRNOG00000059381	protein_coding	11	32211115	32263899	+	magenta				-0.37	0.289742	0.764251	0.0100537	0	16.9072	3.58862	13.3186	-9.72995	85
Gp2	ENSRNOG00000015716	protein_coding	1	189166399	189182306	-	magenta				-0.2	0.582508	0.760566	0.0106455	0	11.3101	3.71009	7.60003	-3.88994	85
LOC100910143	ENSRNOG00000049895	protein_coding	14	2410342	2438592	-	magenta				-0.25	0.482156	0.760147	0.0107143	0	8.73166	3.69068	5.04098	-1.3503	85
Ero1b	ENSRNOG00000002609	protein_coding	17	90710555	90756048	-	magenta				-0.22	0.544006	0.757948	0.0110805	0	13.027	4.27712	8.74989	-4.47277	85
AC120712.4	ENSRNOG00000059938	protein_coding	1	94793195	94810667	+	magenta				-0.11	0.75941	0.739765	0.0144533	0	14.5668	4.12816	10.4386	-6.31045	85
AABR07046778.1	ENSRNOG00000058589	protein_coding	5	6373583	6373849	+	magenta				-0.26	0.464981	0.736296	0.0151696	0	12.1787	3.58567	8.59304	-5.00737	85
Eloc	ENSRNOG00000031730	protein_coding	5	2042991	2059351	+	magenta				-0.42	0.226031	0.73451	0.0155478	0	12.6535	2.89401	9.75946	-6.86545	85
Aste1	ENSRNOG00000013059	protein_coding	8	113936991	113954832	+	magenta				-0.24	0.507894	0.724591	0.0177689	0	11.8478	4.15936	7.68841	-3.52905	85
Tssk6	ENSRNOG00000020599	protein_coding	16	21273387	21274688	-	magenta				0.09	0.805385	0.694465	0.0258492	0	5.3011	2.44692	2.85418	-0.407255	85
Btc	ENSRNOG00000002728	protein_coding	14	18231860	18272484	+	magenta				-0.09	0.800198	0.631928	0.0499855	0	6.39513	1.54173	4.8534	-3.31167	85
Psmg3	ENSRNOG00000001273	protein_coding	12	16899025	16901934	+	magenta				-0.28	0.4249	0.627633	0.0520491	0	4.54104	1.82114	2.7199	-0.898758	85
Cds1	ENSRNOG00000002142	protein_coding	14	9396512	9456990	-	magenta				-0.08	0.818812	0.569329	0.0858237	0	2.96386	1.04007	1.92379	-0.883727	85
AABR07045405.1	ENSRNOG00000059487	protein_coding	20	46519431	46519664	+	magenta				-0.24	0.512175	0.565116	0.0886997	0	3.90055	1.11611	2.78443	-1.66832	85
Pkdcc	ENSRNOG00000004205	protein_coding	6	6427657	6436974	+	magenta				-0.19	0.597776	0.552828	0.0974368	0	4.96411	0.930129	4.03398	-3.10385	85
AABR07066144.1	ENSRNOG00000052886	protein_coding	9	3921406	3965939	-	magenta				0.05	0.881461	0.546443	0.102185	0	4.21212	1.4148	2.79731	-1.38251	85
AABR07026893.1	ENSRNOG00000050796	protein_coding	17	3729421	3729810	-	magenta				-0.04	0.906068	0.51126	0.130955	0	3.85774	0.788811	3.06893	-2.28012	85
Nars2	ENSRNOG00000011476	protein_coding	1	161922141	162034700	+	magenta				0.28	0.428547	0.435251	0.208682	0	0.957834	0.234875	0.722958	-0.488083	85
Nsun3	ENSRNOG00000054275	protein_coding	11	38536165	38590107	+	magenta				-0.31	0.390971	0.425884	0.219758	0	2.32941	0.794634	1.53478	-0.740142	85
LOC501038	ENSRNOG00000033654	protein_coding	8	103342929	103351680	+	magenta				-0.11	0.767017	0.420506	0.226267	0	1.99054	0.63518	1.35536	-0.720175	85
Sytl4	ENSRNOG00000003526	protein_coding	X	104765294	104814145	-	magenta				-0.31	0.378946	0.279843	0.433573	0	1.78517	0.584795	1.20037	-0.615578	85
Ppargc1b	ENSRNOG00000017503	protein_coding	18	56626712	56728968	-	mediumpurple3				-0.2	0.58912	0.973305	2.15125e-06	1	43.0033	7.53589	35.4674	-27.9315	29
Prss36	ENSRNOG00000033343	protein_coding	1	199379374	199395363	-	mediumpurple3				-0.29	0.413066	0.94564	3.57666e-05	1	24.5174	4.81068	19.7068	-14.8961	29
Map3k21	ENSRNOG00000019931	protein_coding	19	58746313	58776935	+	mediumpurple3				-0.13	0.72122	0.942476	4.46761e-05	1	35.5979	6.03662	29.5613	-23.5247	29
Aspn	ENSRNOG00000050431	protein_coding	17	15495790	15519282	-	mediumpurple3				-0.2	0.579218	0.941326	4.82892e-05	1	45.0847	6.1292	38.9555	-32.8263	29
Zc3h12a	ENSRNOG00000009131	protein_coding	5	143111074	143120165	-	mediumpurple3				-0.28	0.42884	0.940374	5.144e-05	1	26.9192	6.21865	20.7005	-14.4819	29
Rusc2	ENSRNOG00000045843	protein_coding	5	58855773	58882096	+	mediumpurple3				-0.34	0.337978	0.9387	5.73473e-05	1	21.373	5.32351	16.0495	-10.726	29
Spsb1	ENSRNOG00000017212	protein_coding	5	166913735	166926636	-	mediumpurple3				-0.16	0.656471	0.936692	6.50771e-05	1	39.7384	6.39703	33.3413	-26.9443	29
Spo11	ENSRNOG00000006732	protein_coding	3	170994038	171013185	+	mediumpurple3				-0.09	0.804329	0.936542	6.56851e-05	0	17.8319	5.09356	12.7383	-7.64476	29
Hif3a	ENSRNOG00000017198	protein_coding	1	78976318	78997869	-	mediumpurple3				-0.19	0.600898	0.933636	7.82894e-05	0	54.189	6.50072	47.6882	-41.1875	29
LOC685406	ENSRNOG00000033407	protein_coding	4	82637411	82643922	+	mediumpurple3				0.01	0.973391	0.933299	7.98591e-05	0	19.8791	4.43337	15.4458	-11.0124	29
Dnmbp	ENSRNOG00000050742	protein_coding	1	263625501	263718745	-	mediumpurple3				-0.28	0.43936	0.933056	8.10029e-05	0	28.0233	5.32724	22.696	-17.3688	29
RGD1562229	ENSRNOG00000006356	protein_coding	14	114834771	114868328	-	mediumpurple3				-0.13	0.729145	0.928132	0.000106944	0	22.9079	4.91151	17.9964	-13.0849	29
Thbs4	ENSRNOG00000012471	protein_coding	2	22343727	22385855	-	mediumpurple3				-0.01	0.973602	0.924358	0.000130635	0	41.5713	6.262	35.3093	-29.0473	29
Bcl6	ENSRNOG00000001843	protein_coding	11	80255790	80279075	+	mediumpurple3				-0.18	0.615561	0.902652	0.000348835	0	46.3337	5.10903	41.2247	-36.1157	29
Adcy5	ENSRNOG00000002229	protein_coding	11	68695839	68842320	-	mediumpurple3				-0.25	0.482714	0.893611	0.000492054	0	19.0675	3.51958	15.5479	-12.0283	29
Pqlc2	ENSRNOG00000017706	protein_coding	5	157745490	157759322	-	mediumpurple3				-0.39	0.261215	0.879928	0.000784788	0	11.7001	3.14738	8.55267	-5.40529	29
Aasdh	ENSRNOG00000002137	protein_coding	14	33624390	33647180	+	mediumpurple3				-0.36	0.31113	0.874182	0.000939344	0	24.8647	3.75738	21.1073	-17.3499	29
Doc2g	ENSRNOG00000018029	protein_coding	1	219250265	219253788	+	mediumpurple3				0.07	0.841334	0.868864	0.00110112	0	27.2951	3.25348	24.0416	-20.7882	29
Tmem91	ENSRNOG00000021302	protein_coding	1	82464024	82468064	-	mediumpurple3				0.16	0.656392	0.851508	0.00177104	0	15.6254	2.76977	12.8557	-10.0859	29
Brinp1	ENSRNOG00000005561	protein_coding	5	84919367	85123829	-	mediumpurple3				0.11	0.768325	0.847954	0.00193801	0	8.80513	2.06361	6.74152	-4.67791	29
Calr4	ENSRNOG00000037710	protein_coding	5	128865389	128899792	+	mediumpurple3				-0.35	0.315471	0.846083	0.00203036	0	25.2556	2.30832	22.9473	-20.639	29
Ankmy1	ENSRNOG00000048567	protein_coding	9	100038846	100070650	-	mediumpurple3				0.01	0.979984	0.786604	0.00694941	0	24.7129	2.27123	22.4417	-20.1705	29
Invs	ENSRNOG00000008632	protein_coding	5	64053946	64178759	+	mediumpurple3				-0.31	0.385721	0.734221	0.0156095	0	19.8736	1.2424	18.6312	-17.3888	29
Spns3	ENSRNOG00000015873	protein_coding	10	59057789	59112788	-	mediumpurple3				-0.17	0.633958	0.710478	0.0212953	0	8.69794	0.960638	7.7373	-6.77666	29
Ulk3	ENSRNOG00000038459	protein_coding	8	62368998	62374504	+	mediumpurple3				-0.3	0.405312	0.679615	0.0306317	0	5.28191	0.672272	4.60963	-3.93736	29
Rxrb	ENSRNOG00000000464	protein_coding	20	3823042	3829140	+	mediumpurple3				-0.33	0.352916	0.630853	0.0504967	0	3.28525	0.778313	2.50693	-1.72862	29
Arhgap22	ENSRNOG00000024728	protein_coding	16	9486832	9613528	+	mediumpurple3				-0.22	0.544644	0.598724	0.0674224	0	2.34916	0.859994	1.48917	-0.629171	29
Ikbkg	ENSRNOG00000060936	protein_coding	X	156257173	156270748	-	mediumpurple3				-0.23	0.524702	0.494297	0.146437	0	1.94132	0.35111	1.59021	-1.2391	29
Pdcd7	ENSRNOG00000014340	protein_coding	8	70860671	70875471	+	mediumpurple3				-0.28	0.440939	0.423727	0.222356	0	1.38113	0.119387	1.26174	-1.14235	29
Dhrs3	ENSRNOG00000015736	protein_coding	5	162808646	162843383	+	midnightblue	yes	-0.870586	0.00104668	-0.88	0.000873923	0.973716	2.02285e-06	1	27.2867	12.6808	14.606	-1.92522	65
Mab21l3	ENSRNOG00000016044	protein_coding	2	204231685	204254699	-	midnightblue	yes	-0.870586	0.00104668	-0.85	0.00185442	0.96576	5.76946e-06	1	27.6637	12.4155	15.2482	-2.83265	65
Cldn1	ENSRNOG00000001926	protein_coding	11	77815181	77830416	+	midnightblue	yes	-0.870586	0.00104668	-0.79	0.00630724	0.964663	6.537e-06	1	28.7887	12.5666	16.2222	-3.65562	65
Retreg1	ENSRNOG00000057522	protein_coding	2	78391921	78399987	+	midnightblue	yes	-0.870586	0.00104668	-0.73	0.0175971	0.958635	1.21845e-05	1	33.2364	12.1308	21.1057	-8.9749	65
LOC103689968	ENSRNOG00000010589	protein_coding	2	78103387	78276927	+	midnightblue	yes	-0.870586	0.00104668	-0.77	0.00956782	0.958453	1.23974e-05	1	36.141	12.786	23.355	-10.5691	65
Mtmr10	ENSRNOG00000016090	protein_coding	1	125124743	125175857	+	midnightblue	yes	-0.870586	0.00104668	-0.79	0.00713691	0.955328	1.65058e-05	1	34.7849	12.5063	22.2786	-9.77226	65
Glyatl2	ENSRNOG00000012387	protein_coding	1	229519506	229552842	+	midnightblue	yes	-0.870586	0.00104668	-0.74	0.0153325	0.954528	1.77041e-05	1	28.1533	12.033	16.1203	-4.08735	65
Fn3k	ENSRNOG00000036659	protein_coding	10	110631494	110642260	+	midnightblue	yes	-0.870586	0.00104668	-0.8	0.00534287	0.951864	2.21591e-05	1	30.0092	10.9115	19.0976	-8.18607	65
Dnajc25	ENSRNOG00000015340	protein_coding	5	76150840	76171423	+	midnightblue	yes	-0.870586	0.00104668	-0.81	0.00470578	0.951729	2.24045e-05	1	27.6198	11.7437	15.8761	-4.13235	65
Tent5c	ENSRNOG00000015222	protein_coding	2	202798198	202816562	-	midnightblue	yes	-0.870586	0.00104668	-0.86	0.00127239	0.950458	2.48212e-05	1	32.4643	11.173	21.2914	-10.1184	65
Tma7	ENSRNOG00000047225	protein_coding	8	117815725	117820413	-	midnightblue	yes	-0.870586	0.00104668	-0.84	0.00258177	0.943114	4.27598e-05	1	29.7814	10.8208	18.9606	-8.13988	65
Dnajc28	ENSRNOG00000002026	protein_coding	11	31770165	31772984	-	midnightblue	yes	-0.870586	0.00104668	-0.85	0.00187712	0.941281	4.84344e-05	1	33.6867	10.1156	23.5711	-13.4555	65
Eif2a	ENSRNOG00000013393	protein_coding	2	148722231	148755520	+	midnightblue	yes	-0.870586	0.00104668	-0.77	0.00897443	0.931984	8.62031e-05	1	27.1666	10.0765	17.0901	-7.01366	65
Sptlc3	ENSRNOG00000004443	protein_coding	3	132560506	132692737	+	midnightblue	yes	-0.870586	0.00104668	-0.67	0.0335398	0.919931	0.00016311	1	27.6943	9.28154	18.4128	-9.13122	65
Cyb5d1	ENSRNOG00000045742	protein_coding	10	55995823	55997299	-	midnightblue	yes	-0.870586	0.00104668	-0.76	0.0103226	0.915155	0.000204441	1	36.5665	8.35848	28.208	-19.8495	65
Mettl1	ENSRNOG00000047895	protein_coding	7	70328391	70333166	+	midnightblue	yes	-0.870586	0.00104668	-0.67	0.0322818	0.913805	0.000217405	1	28.1599	8.86573	19.2941	-10.4284	65
Haus1	ENSRNOG00000017067	protein_coding	18	74141481	74151950	-	midnightblue	yes	-0.870586	0.00104668	-0.83	0.00278166	0.911607	0.000239789	0	18.0956	6.89568	11.1999	-4.30423	65
Sephs1	ENSRNOG00000018125	protein_coding	17	77312562	77340934	-	midnightblue	yes	-0.870586	0.00104668	-0.77	0.00956308	0.911453	0.000241412	0	26.7067	9.2235	17.4832	-8.25973	65
Itch	ENSRNOG00000059043	protein_coding	3	150686638	150749827	+	midnightblue	yes	-0.870586	0.00104668	-0.8	0.00593408	0.909223	0.000265932	0	35.9816	7.96231	28.0193	-20.0569	65
Klhl24	ENSRNOG00000033372	protein_coding	11	84615760	84633504	-	midnightblue	yes	-0.870586	0.00104668	-0.83	0.00329306	0.908094	0.000279017	0	35.2632	9.6715	25.5917	-15.9202	65
Cxxc5	ENSRNOG00000032878	protein_coding	18	28653592	28656937	+	midnightblue	yes	-0.870586	0.00104668	-0.82	0.00378046	0.904116	0.00032892	0	27.68	8.64371	19.0363	-10.3926	65
F3	ENSRNOG00000011800	protein_coding	2	225310624	225322272	+	midnightblue	yes	-0.870586	0.00104668	-0.61	0.0594053	0.903067	0.000343106	0	19.3381	7.81135	11.5268	-3.7154	65
LOC100365810	ENSRNOG00000045885	protein_coding	8	105087994	105088401	-	midnightblue	yes	-0.870586	0.00104668	-0.78	0.00809024	0.897971	0.000418487	0	15.068	6.94366	8.12435	-1.18069	65
Arl4d	ENSRNOG00000020770	protein_coding	10	89578212	89580368	+	midnightblue	yes	-0.870586	0.00104668	-0.78	0.00721156	0.89659	0.000440844	0	15.0645	7.21464	7.84987	-0.635234	65
Kcnj15	ENSRNOG00000001656	protein_coding	11	35568182	35585390	+	midnightblue	yes	-0.870586	0.00104668	-0.85	0.00164801	0.890078	0.000558277	0	20.1624	7.27886	12.8836	-5.60469	65
Mgme1	ENSRNOG00000028196	protein_coding	3	138398011	138406666	+	midnightblue	yes	-0.870586	0.00104668	-0.79	0.00674632	0.876816	0.00086598	0	22.5674	7.07105	15.4964	-8.42532	65
Acss1	ENSRNOG00000007102	protein_coding	3	146420346	146470293	-	midnightblue	yes	-0.870586	0.00104668	-0.69	0.0260942	0.870376	0.00105321	0	22.0365	7.36515	14.6714	-7.30624	65
Abhd17c	ENSRNOG00000012683	protein_coding	1	146248503	146289465	-	midnightblue	yes	-0.870586	0.00104668	-0.85	0.00169224	0.859559	0.00143157	0	22.7578	4.9332	17.8246	-12.8914	65
Rrp15	ENSRNOG00000002450	protein_coding	13	105155441	105179095	-	midnightblue	yes	-0.870586	0.00104668	-0.73	0.0172818	0.857676	0.00150632	0	28.2528	5.12783	23.125	-17.9972	65
Dlgap1	ENSRNOG00000016196	protein_coding	9	118586179	119158196	+	midnightblue	yes	-0.870586	0.00104668	-0.75	0.0131541	0.852275	0.00173643	0	18.2298	5.59623	12.6336	-7.03735	65
Rab3a	ENSRNOG00000019433	protein_coding	16	20435101	20439206	-	midnightblue	yes	-0.870586	0.00104668	-0.78	0.0083427	0.846134	0.00202778	0	16.7095	5.02407	11.6854	-6.66131	65
Psme2	ENSRNOG00000019246	protein_coding	15	34265557	34269851	-	midnightblue	yes	-0.870586	0.00104668	-0.77	0.00965907	0.842026	0.00224142	0	14.749	5.17486	9.57416	-4.3993	65
Fnbp1l	ENSRNOG00000013798	protein_coding	2	226688844	226779440	-	midnightblue	yes	-0.870586	0.00104668	-0.91	0.000271262	0.840113	0.00234623	0	16.0286	4.38701	11.6416	-7.25458	65
Slc22a23	ENSRNOG00000017210	protein_coding	17	31236015	31403685	+	midnightblue	yes	-0.870586	0.00104668	-0.84	0.00264253	0.839644	0.00237248	0	21.1919	5.01377	16.1782	-11.1644	65
LOC102555377	ENSRNOG00000026569	protein_coding	1	62133816	62174310	+	midnightblue	yes	-0.870586	0.00104668	-0.77	0.00852566	0.836324	0.00256426	0	21.2036	4.5496	16.654	-12.1044	65
Zfp93	ENSRNOG00000042101	protein_coding	3	165679307	165700489	-	midnightblue	yes	-0.870586	0.00104668	-0.67	0.0350885	0.82504	0.00330003	0	11.118	4.19464	6.9234	-2.72876	65
Shbg	ENSRNOG00000011357	protein_coding	10	56219858	56223245	-	midnightblue	yes	-0.870586	0.00104668	-0.77	0.00988953	0.820316	0.0036489	0	14.9106	4.06777	10.8429	-6.77509	65
Fip1l1	ENSRNOG00000002275	protein_coding	14	36150399	36208373	-	midnightblue	yes	-0.870586	0.00104668	-0.74	0.0154375	0.818762	0.00376927	0	16.4987	3.62712	12.8716	-9.24447	65
Gnptab	ENSRNOG00000005228	protein_coding	7	28956512	29022868	+	midnightblue	yes	-0.870586	0.00104668	-0.73	0.0175044	0.804525	0.0050079	0	34.1278	4.2852	29.8426	-25.5574	65
Myo1b	ENSRNOG00000048152	protein_coding	9	54558202	54766054	+	midnightblue	yes	-0.870586	0.00104668	-0.86	0.00123336	0.800172	0.00543849	0	14.5474	3.43286	11.1145	-7.68165	65
AABR07007134.1	ENSRNOG00000051496	protein_coding	1	282557426	282557923	+	midnightblue	yes	-0.870586	0.00104668	-0.8	0.00543496	0.79812	0.00565034	0	12.0084	2.81877	9.18963	-6.37086	65
Tpt1	ENSRNOG00000001049	protein_coding	15	57891680	57894504	+	midnightblue	yes	-0.870586	0.00104668	-0.64	0.045634	0.771209	0.00899991	0	15.0385	3.61145	11.4271	-7.81563	65
Rbm12b	ENSRNOG00000016330	protein_coding	5	25253010	25255938	+	midnightblue	yes	-0.870586	0.00104668	-0.72	0.0198083	0.76048	0.0106596	0	9.92294	2.83337	7.08957	-4.2562	65
Dirc2	ENSRNOG00000002240	protein_coding	11	68198709	68272758	+	midnightblue	yes	-0.870586	0.00104668	-0.76	0.0100517	0.757243	0.0111999	0	11.655	3.20723	8.44778	-5.24055	65
Ube3d	ENSRNOG00000010802	protein_coding	8	93948767	94120458	-	midnightblue	yes	-0.870586	0.00104668	-0.65	0.0435979	0.756656	0.0112999	0	12.8305	3.4215	9.40904	-5.98754	65
Rbm46	ENSRNOG00000025823	protein_coding	2	181831244	181874223	-	midnightblue	yes	-0.870586	0.00104668	-0.73	0.0163864	0.741394	0.0141253	0	8.5787	2.48903	6.08968	-3.60065	65
Sass6	ENSRNOG00000015211	protein_coding	2	219628695	219652968	+	midnightblue	yes	-0.870586	0.00104668	-0.78	0.00843104	0.725611	0.017531	0	12.026	2.71306	9.31295	-6.5999	65
Rpl21	ENSRNOG00000000957	protein_coding	12	9996951	9998779	-	midnightblue	yes	-0.870586	0.00104668	-0.62	0.0542361	0.717953	0.0193726	0	9.44317	2.0908	7.35237	-5.26157	65
Pla2g7	ENSRNOG00000025691	protein_coding	9	19935768	19978013	-	midnightblue	yes	-0.870586	0.00104668	-0.46	0.17774	0.717882	0.0193903	0	7.50156	2.68062	4.82094	-2.14031	65
Rab30	ENSRNOG00000010224	protein_coding	1	157573324	157660008	+	midnightblue	yes	-0.870586	0.00104668	-0.6	0.0690397	0.709873	0.0214565	0	22.4113	2.7138	19.6975	-16.9837	65
Elp6	ENSRNOG00000020847	protein_coding	8	118525682	118541073	+	midnightblue	yes	-0.870586	0.00104668	-0.73	0.0169042	0.704756	0.0228533	0	12.237	2.92465	9.31232	-6.38767	65
Cd274	ENSRNOG00000016112	protein_coding	1	247519939	247537943	+	midnightblue	yes	-0.870586	0.00104668	-0.48	0.1621	0.702348	0.0235315	0	8.9196	1.60034	7.31926	-5.71892	65
Tmem246	ENSRNOG00000006800	protein_coding	5	64848658	64850427	-	midnightblue	yes	-0.870586	0.00104668	-0.64	0.0480981	0.69167	0.0267074	0	19.0707	3.0878	15.9829	-12.8951	65
Gadd45b	ENSRNOG00000019822	protein_coding	7	11646269	11648322	-	midnightblue	yes	-0.870586	0.00104668	-0.62	0.0570932	0.690994	0.0269178	0	5.80081	2.02788	3.77293	-1.74505	65
Anks4b	ENSRNOG00000046181	protein_coding	1	189940291	189942112	+	midnightblue	yes	-0.870586	0.00104668	-0.39	0.262621	0.677815	0.0312494	0	7.55971	1.58465	5.97506	-4.39041	65
Naif1	ENSRNOG00000050204	protein_coding	3	11476883	11481744	+	midnightblue	yes	-0.870586	0.00104668	-0.51	0.13032	0.644445	0.0442832	0	4.55421	1.26509	3.28912	-2.02404	65
Ky	ENSRNOG00000008210	protein_coding	8	110982777	111022385	+	midnightblue	yes	-0.870586	0.00104668	-0.41	0.241115	0.641213	0.0457116	0	4.97842	1.21871	3.75971	-2.54099	65
LOC306079	ENSRNOG00000031061	protein_coding	15	62520953	62532175	+	midnightblue	yes	-0.870586	0.00104668	-0.53	0.113563	0.61127	0.0604284	0	4.81313	1.2741	3.53904	-2.26494	65
Jph1	ENSRNOG00000006110	protein_coding	5	1417478	1511416	+	midnightblue	yes	-0.870586	0.00104668	-0.73	0.0169866	0.574068	0.0826616	0	5.61772	0.646504	4.97122	-4.32472	65
Mkrn3	ENSRNOG00000010172	protein_coding	1	123062863	123064642	-	midnightblue	yes	-0.870586	0.00104668	-0.65	0.0426181	0.562367	0.0906091	0	4.60111	0.785312	3.8158	-3.03048	65
Decr1	ENSRNOG00000008236	protein_coding	5	29573898	29601748	-	midnightblue	yes	-0.870586	0.00104668	-0.33	0.347614	0.517225	0.125762	0	5.19948	0.524496	4.67498	-4.15049	65
Ssbp3	ENSRNOG00000007920	protein_coding	5	126511350	126648661	+	midnightblue	yes	-0.870586	0.00104668	-0.4	0.247584	0.511356	0.130871	0	2.41703	0.925071	1.49196	-0.566891	65
Idnk	ENSRNOG00000019519	protein_coding	17	6885221	6892497	-	midnightblue	yes	-0.870586	0.00104668	-0.3	0.400834	0.493937	0.146776	0	4.52145	0.556987	3.96446	-3.40747	65
Nfe2	ENSRNOG00000036837	protein_coding	7	144872747	144880092	-	midnightblue	yes	-0.870586	0.00104668	-0.35	0.316673	0.308346	0.386048	0	2.12091	0.365663	1.75525	-1.38958	65
Lyc2	ENSRNOG00000034139	protein_coding	7	60316045	60323609	+	midnightblue	yes	-0.870586	0.00104668	-0.12	0.738225	0.25762	0.472391	0	1.61492	0.261674	1.35325	-1.09157	65
Cetn3	ENSRNOG00000050877	protein_coding	2	9683570	9696050	+	orange	yes	-0.757857	0.011096	-0.73	0.0168381	0.964396	6.73419e-06	1	28.4766	10.1836	18.293	-8.10936	49
LOC100910678	ENSRNOG00000043400	protein_coding	4	79015316	79015660	-	orange	yes	-0.757857	0.011096	-0.81	0.00494773	0.959882	1.07966e-05	1	32.3512	10.3102	22.041	-11.7309	49
LOC500584	ENSRNOG00000054488	protein_coding	5	164316007	164348713	-	orange	yes	-0.757857	0.011096	-0.71	0.0226479	0.957001	1.41979e-05	1	27.5124	9.03563	18.4768	-9.44114	49
Kcne1	ENSRNOG00000001984	protein_coding	11	32498261	32508420	-	orange	yes	-0.757857	0.011096	-0.73	0.0156108	0.951218	2.33542e-05	1	30.4299	8.47134	21.9586	-13.4872	49
Ptn	ENSRNOG00000011946	protein_coding	4	64239158	64330996	-	orange	yes	-0.757857	0.011096	-0.69	0.0264907	0.947806	3.04778e-05	1	24.4944	7.98467	16.5097	-8.52502	49
Mpp5	ENSRNOG00000008788	protein_coding	6	101923785	102028592	+	orange	yes	-0.757857	0.011096	-0.73	0.016969	0.943557	4.14653e-05	1	36.5364	8.88977	27.6467	-18.7569	49
Ppidl1	ENSRNOG00000037230	protein_coding	9	121456623	121457951	+	orange	yes	-0.757857	0.011096	-0.75	0.0128912	0.938904	5.66012e-05	1	24.2457	7.91193	16.3338	-8.42187	49
Lrrc19	ENSRNOG00000022225	protein_coding	5	113615943	113621134	-	orange	yes	-0.757857	0.011096	-0.71	0.0216462	0.935407	7.04114e-05	1	35.504	7.64608	27.8579	-20.2118	49
Tceal9	ENSRNOG00000034198	protein_coding	X	106791333	106794657	+	orange	yes	-0.757857	0.011096	-0.65	0.0403952	0.929985	9.65538e-05	1	21.8608	7.12586	14.7349	-7.60907	49
Acot13	ENSRNOG00000018415	protein_coding	17	42241159	42253649	+	orange	yes	-0.757857	0.011096	-0.8	0.00516071	0.926845	0.000114632	1	29.9313	8.01921	21.9121	-13.8929	49
LOC108348116	ENSRNOG00000054979	protein_coding	1	100164400	100165425	+	orange	yes	-0.757857	0.011096	-0.52	0.120482	0.915827	0.000198202	1	23.2889	6.7714	16.5175	-9.7461	49
RGD1311745	ENSRNOG00000004135	protein_coding	8	132029621	132036472	-	orange	yes	-0.757857	0.011096	-0.63	0.0526712	0.914167	0.000213866	1	21.482	6.67281	14.8092	-8.13635	49
Ccdc28a	ENSRNOG00000053347	protein_coding	1	13384156	13395370	-	orange	yes	-0.757857	0.011096	-0.68	0.02973	0.913485	0.000220556	0	24.4757	7.01298	17.4627	-10.4498	49
Ptcd2	ENSRNOG00000028403	protein_coding	2	29570538	29598277	-	orange	yes	-0.757857	0.011096	-0.82	0.0035904	0.908124	0.000278661	0	27.5352	7.36587	20.1693	-12.8035	49
Kl	ENSRNOG00000001092	protein_coding	12	943006	987551	+	orange	yes	-0.757857	0.011096	-0.84	0.00236742	0.906519	0.000298064	0	28.5512	7.40203	21.1491	-13.7471	49
Guf1	ENSRNOG00000002207	protein_coding	14	62609484	62628862	+	orange	yes	-0.757857	0.011096	-0.84	0.00263679	0.904792	0.000320021	0	22.205	6.23877	15.9662	-9.72742	49
Taf5	ENSRNOG00000020274	protein_coding	1	266844480	266859965	+	orange	yes	-0.757857	0.011096	-0.81	0.0046189	0.899499	0.00039473	0	23.5796	5.86474	17.7148	-11.8501	49
Steap1	ENSRNOG00000000017	protein_coding	4	25435873	25446461	+	orange	yes	-0.757857	0.011096	-0.61	0.0604404	0.898907	0.000403816	0	26.0958	6.79029	19.3056	-12.5153	49
Atg4c	ENSRNOG00000008767	protein_coding	5	117877594	117931003	+	orange	yes	-0.757857	0.011096	-0.76	0.010204	0.897763	0.000421797	0	31.1267	7.08309	24.0436	-16.9606	49
Zfp955a	ENSRNOG00000048577	protein_coding	7	15785410	15790366	+	orange	yes	-0.757857	0.011096	-0.7	0.0252591	0.897653	0.00042356	0	31.8609	6.03697	25.8239	-19.7869	49
Id2	ENSRNOG00000007237	protein_coding	6	44348501	44363915	-	orange	yes	-0.757857	0.011096	-0.58	0.0808311	0.883215	0.000705228	0	20.2625	5.02229	15.2402	-10.2179	49
Snrpd1	ENSRNOG00000013714	protein_coding	18	1866080	1876613	+	orange	yes	-0.757857	0.011096	-0.78	0.00842738	0.871625	0.00101478	0	24.2545	5.52895	18.7255	-13.1966	49
Ube2d2	ENSRNOG00000042523	protein_coding	18	28594892	28603335	+	orange	yes	-0.757857	0.011096	-0.74	0.0144939	0.871373	0.00102246	0	23.5141	4.73815	18.7759	-14.0378	49
Sec11c	ENSRNOG00000017036	protein_coding	18	61490031	61506508	+	orange	yes	-0.757857	0.011096	-0.42	0.231307	0.858528	0.00147219	0	15.5951	4.10006	11.495	-7.39497	49
Mt-co1	ENSRNOG00000034234	protein_coding	MT	5323	6867	+	orange	yes	-0.757857	0.011096	-0.71	0.0222487	0.857241	0.00152398	0	24.1277	4.84303	19.2846	-14.4416	49
AC105662.1	ENSRNOG00000030447	protein_coding	5	173148884	173149276	+	orange	yes	-0.757857	0.011096	-0.42	0.224422	0.856392	0.00155889	0	17.1909	4.38182	12.809	-8.42721	49
Nadk2	ENSRNOG00000054157	protein_coding	2	58462588	58504728	+	orange	yes	-0.757857	0.011096	-0.56	0.0936589	0.855925	0.00157833	0	23.6634	5.21946	18.4439	-13.2245	49
Defb1	ENSRNOG00000013768	protein_coding	16	75294376	75309176	-	orange	yes	-0.757857	0.011096	-0.7	0.0256092	0.84859	0.00190734	0	16.9109	4.05822	12.8526	-8.79442	49
Mtrf1	ENSRNOG00000047106	protein_coding	15	61662264	61689862	+	orange	yes	-0.757857	0.011096	-0.71	0.0212394	0.847742	0.00194831	0	18.7638	4.84354	13.9203	-9.07675	49
Orc4	ENSRNOG00000005021	protein_coding	3	33037034	33075685	-	orange	yes	-0.757857	0.011096	-0.71	0.0203923	0.844296	0.00212147	0	12.143	4.35512	7.78785	-3.43273	49
Ubxn2a	ENSRNOG00000004950	protein_coding	6	28973025	28994519	-	orange	yes	-0.757857	0.011096	-0.42	0.229085	0.841121	0.00229058	0	13.8991	3.95311	9.94597	-5.99286	49
Sult1c2a	ENSRNOG00000042111	protein_coding	9	4152589	4168221	-	orange	yes	-0.757857	0.011096	-0.62	0.0533942	0.840957	0.00229959	0	11.2077	3.56538	7.64231	-4.07693	49
Rdh14	ENSRNOG00000039551	protein_coding	6	36107147	36112064	+	orange	yes	-0.757857	0.011096	-0.42	0.22308	0.823469	0.00341328	0	19.7949	4.19351	15.6014	-11.4078	49
Zbtb42	ENSRNOG00000037562	protein_coding	6	137243185	137245313	+	orange	yes	-0.757857	0.011096	-0.6	0.0654724	0.810525	0.00445519	0	13.8289	3.6692	10.1597	-6.49052	49
Degs1	ENSRNOG00000003223	protein_coding	13	100666075	100672731	-	orange	yes	-0.757857	0.011096	-0.5	0.140345	0.797854	0.00567822	0	18.3983	3.75429	14.644	-10.8897	49
Gch1	ENSRNOG00000011039	protein_coding	15	23934585	23969011	-	orange	yes	-0.757857	0.011096	-0.88	0.000824742	0.794682	0.0060183	0	17.3625	2.93637	14.4261	-11.4898	49
Acsl3	ENSRNOG00000014718	protein_coding	9	84569597	84593565	+	orange	yes	-0.757857	0.011096	-0.73	0.0176571	0.793075	0.00619598	0	10.9807	2.90075	8.08	-5.17924	49
Akap3	ENSRNOG00000059227	protein_coding	4	159403501	159425629	+	orange	yes	-0.757857	0.011096	-0.69	0.0261002	0.730352	0.0164537	0	8.86043	1.89841	6.96201	-5.0636	49
Rimklb	ENSRNOG00000023814	protein_coding	4	155260103	155275161	-	orange	yes	-0.757857	0.011096	-0.8	0.00566445	0.715632	0.0199562	0	8.94929	1.88765	7.06163	-5.17398	49
Ctsl	ENSRNOG00000018566	protein_coding	17	1872848	1879279	-	orange	yes	-0.757857	0.011096	-0.61	0.0611407	0.714285	0.0203003	0	9.29068	1.81401	7.47668	-5.66267	49
Rnaseh2c	ENSRNOG00000020700	protein_coding	1	220966655	220967825	+	orange	yes	-0.757857	0.011096	-0.65	0.0413529	0.706554	0.0223553	0	7.54166	1.93137	5.61029	-3.67892	49
Hsd17b2	ENSRNOG00000013982	protein_coding	19	50246402	50317891	+	orange	yes	-0.757857	0.011096	-0.45	0.19351	0.694725	0.0257704	0	6.18699	1.62109	4.5659	-2.94481	49
Cox7a2l2	ENSRNOG00000042903	protein_coding	8	87209530	87213627	-	orange	yes	-0.757857	0.011096	-0.51	0.128164	0.686148	0.0284592	0	10.1295	2.09886	8.0306	-5.93173	49
AABR07008911.1	ENSRNOG00000056969	protein_coding	2	78282959	78283473	-	orange	yes	-0.757857	0.011096	-0.6	0.0647092	0.665225	0.0358086	0	6.16188	0.786749	5.37513	-4.58838	49
Ccdc92	ENSRNOG00000021691	protein_coding	12	37211316	37237848	+	orange	yes	-0.757857	0.011096	-0.3	0.393544	0.657293	0.0389009	0	8.69615	1.22405	7.4721	-6.24805	49
Rpf1	ENSRNOG00000015969	protein_coding	2	252368329	252382955	-	orange	yes	-0.757857	0.011096	-0.29	0.413784	0.631569	0.0501558	0	4.99052	1.01228	3.97824	-2.96596	49
LOC108348083	ENSRNOG00000060047	protein_coding	1	259641676	259674425	-	orange	yes	-0.757857	0.011096	-0.12	0.748056	0.491319	0.149264	0	2.5494	0.327311	2.22209	-1.89478	49
Gins3	ENSRNOG00000011863	protein_coding	19	9835057	9843673	-	orange	yes	-0.757857	0.011096	0.06	0.862627	0.437968	0.205531	0	1.89338	0.428725	1.46465	-1.03593	49
Chsy1	ENSRNOG00000012698	protein_coding	1	127010588	127071570	+	orange	yes	-0.757857	0.011096	0.22	0.541935	0.0555829	0.878787	0	0.846487	0.155172	0.691315	-0.536143	49
Gab1	ENSRNOG00000017879	protein_coding	19	30794571	30902008	+	orangered4				0.19	0.597471	0.973296	2.1544e-06	1	9.1346	3.00657	6.12803	-3.12146	32
Oaz2	ENSRNOG00000015953	protein_coding	8	71216178	71228713	+	orangered4				-0.1	0.77932	0.914509	0.000210573	1	5.64812	2.01461	3.63351	-1.61891	32
Alg3	ENSRNOG00000001712	protein_coding	11	83986230	83991706	+	orangered4				0.01	0.972405	0.896929	0.000435275	1	5.32473	1.63976	3.68497	-2.04521	32
Slc10a3	ENSRNOG00000060580	protein_coding	X	156336450	156340234	+	orangered4				0.25	0.483197	0.892859	0.000505633	1	20.0698	2.8554	17.2144	-14.359	32
Nelfe	ENSRNOG00000000420	protein_coding	20	4530342	4536209	+	orangered4				0.49	0.153028	0.885124	0.000661822	1	19.2629	3.32327	15.9396	-12.6164	32
Cdh4	ENSRNOG00000052405	protein_coding	3	175144495	175279761	+	orangered4				0.35	0.327753	0.864995	0.00123091	1	11.8295	2.8442	8.98526	-6.14106	32
Tcea3	ENSRNOG00000011794	protein_coding	5	154598758	154634686	+	orangered4				0.35	0.32713	0.855412	0.0015999	1	12.02	2.34168	9.67832	-7.33664	32
Cx3cl1	ENSRNOG00000016326	protein_coding	19	10644244	10653800	-	orangered4				0.56	0.0909701	0.834596	0.0026684	1	25.3294	2.97617	22.3533	-19.3771	32
Naa80	ENSRNOG00000054063	protein_coding	8	116336441	116339690	+	orangered4				0.33	0.344312	0.827026	0.00316074	0	5.10389	1.27092	3.83297	-2.56205	32
Gps2	ENSRNOG00000016360	protein_coding	10	56524468	56526987	+	orangered4				0.42	0.222912	0.82496	0.00330569	0	5.49176	2.03002	3.46174	-1.43172	32
Trpm8	ENSRNOG00000019035	protein_coding	9	95398237	95482890	+	orangered4				-0.03	0.936393	0.823532	0.00340864	0	4.18832	1.3252	2.86313	-1.53793	32
LOC691083	ENSRNOG00000013437	protein_coding	3	95232166	95398594	+	orangered4				0.5	0.136884	0.822769	0.00346459	0	10.231	3.04521	7.1858	-4.14059	32
St6galnac3	ENSRNOG00000056894	protein_coding	2	259379509	259898525	-	orangered4				0.03	0.945271	0.815398	0.00403948	0	16.6808	1.64325	15.0376	-13.3943	32
Mlst8	ENSRNOG00000009667	protein_coding	10	13839250	13845001	-	orangered4				0.32	0.375282	0.814809	0.0040882	0	8.00354	1.99563	6.0079	-4.01227	32
Wwtr1	ENSRNOG00000016617	protein_coding	2	147577089	147693082	-	orangered4				0.54	0.109824	0.810522	0.00445543	0	16.5556	2.28277	14.2729	-11.9901	32
AABR07035091.1	ENSRNOG00000001071	protein_coding	12	4546287	4546607	+	orangered4				0.06	0.878585	0.804418	0.0050182	0	6.74616	1.33961	5.40655	-4.06694	32
Cdk16	ENSRNOG00000008578	protein_coding	X	1707289	1718637	-	orangered4				0.11	0.768331	0.780584	0.0077068	0	5.57693	1.04951	4.52741	-3.4779	32
Fancd2os	ENSRNOG00000010177	protein_coding	4	145552270	145555748	-	orangered4				-0.05	0.894025	0.770048	0.00917012	0	17.139	1.50468	15.6343	-14.1296	32
Hist2h2aa2	ENSRNOG00000052555	protein_coding	2	198388809	198389201	+	orangered4				0.22	0.538784	0.755166	0.0115564	0	3.51642	1.63521	1.88121	-0.246003	32
Mef2b	ENSRNOG00000020400	protein_coding	16	21001206	21017163	-	orangered4				-0.16	0.664576	0.739816	0.0144429	0	8.00895	1.04225	6.96669	-5.92444	32
Adamtsl5	ENSRNOG00000033787	protein_coding	7	12229379	12234576	+	orangered4				0.38	0.284431	0.716213	0.0198088	0	4.71774	1.62179	3.09595	-1.47417	32
Rem2	ENSRNOG00000011646	protein_coding	15	33121273	33125752	+	orangered4				-0.41	0.245536	0.709693	0.0215044	0	3.67844	0.842194	2.83625	-1.99405	32
Ripor2	ENSRNOG00000018804	protein_coding	17	42324594	42422053	-	orangered4				-0.12	0.735001	0.706136	0.0224704	0	3.09448	0.800139	2.29434	-1.4942	32
Rnf39	ENSRNOG00000000781	protein_coding	20	2098375	2103864	-	orangered4				-0.01	0.972016	0.679895	0.0305363	0	3.10719	0.507577	2.59962	-2.09204	32
Arhgef5	ENSRNOG00000005506	protein_coding	4	72718458	72735007	+	orangered4				-0.2	0.585852	0.666113	0.0354734	0	2.8259	0.858164	1.96774	-1.10957	32
Eepd1	ENSRNOG00000006931	protein_coding	8	26652121	26758325	+	orangered4				-0.36	0.309776	0.651818	0.0411373	0	3.05679	0.928112	2.12868	-1.20057	32
Tank	ENSRNOG00000008859	protein_coding	3	47439076	47515700	+	orangered4				0.12	0.745195	0.623313	0.0541813	0	2.62679	0.282275	2.34452	-2.06224	32
Tmem88	ENSRNOG00000009870	protein_coding	10	55998530	56000225	-	orangered4				-0.08	0.822919	0.618278	0.0567383	0	3.4588	0.411155	3.04764	-2.63649	32
Gas2l3	ENSRNOG00000025198	protein_coding	7	29959597	29986163	-	orangered4				-0.09	0.806527	0.597494	0.0681351	0	3.54744	0.621492	2.92595	-2.30445	32
Rnf183	ENSRNOG00000014861	protein_coding	5	78284879	78285451	-	orangered4				-0.42	0.22898	0.58168	0.0777416	0	3.79824	0.616398	3.18184	-2.56544	32
Sf3b4	ENSRNOG00000021181	protein_coding	2	198312428	198317180	+	orangered4				-0.39	0.269623	0.541471	0.105982	0	1.92381	0.78714	1.13667	-0.349534	32
Armcx6	ENSRNOG00000037707	protein_coding	X	105565747	105568343	-	orangered4				-0.32	0.367744	0.528164	0.116576	0	2.5978	0.368937	2.22887	-1.85993	32
Cyb5d2	ENSRNOG00000024553	protein_coding	10	59344470	59360661	-	paleturquoise				-0.36	0.308709	0.972977	2.25834e-06	1	38.1725	9.67829	28.4942	-18.8159	43
Nebl	ENSRNOG00000049452	protein_coding	17	84140489	84488601	-	paleturquoise				-0.4	0.256313	0.959819	1.08632e-05	1	53.0967	8.95406	44.1426	-35.1885	43
AABR07002774.4	ENSRNOG00000050995	protein_coding	1	84652632	84653384	+	paleturquoise				-0.39	0.265847	0.954542	1.76824e-05	1	28.7136	8.03941	20.6742	-12.6348	43
Trmt9b	ENSRNOG00000011253	protein_coding	16	59317699	59366824	-	paleturquoise				-0.47	0.165404	0.951519	2.27912e-05	1	53.0106	8.20849	44.8021	-36.5936	43
Atad5	ENSRNOG00000021903	protein_coding	10	67427066	67473649	+	paleturquoise				-0.32	0.370425	0.948433	2.90636e-05	1	32.8175	8.29634	24.5212	-16.2248	43
Fbxo5	ENSRNOG00000024077	protein_coding	1	42461291	42467586	-	paleturquoise				-0.48	0.16045	0.943679	4.11151e-05	1	34.5893	7.57997	27.0093	-19.4294	43
Pkd1l3	ENSRNOG00000052310	protein_coding	19	41989650	42054018	-	paleturquoise				-0.29	0.410908	0.929383	9.98477e-05	1	29.8379	7.5096	22.3283	-14.8187	43
Adgrg6	ENSRNOG00000011411	protein_coding	1	8593075	8751198	-	paleturquoise				-0.3	0.40108	0.922991	0.000140101	1	22.0497	6.12142	15.9283	-9.80684	43
Mog	ENSRNOG00000000775	protein_coding	20	2004052	2014286	+	paleturquoise				-0.39	0.262594	0.920633	0.000157604	1	41.3272	6.8811	34.4461	-27.565	43
Ank1	ENSRNOG00000018241	protein_coding	16	73681422	73827488	-	paleturquoise				-0.25	0.482935	0.920052	0.000162151	1	16.1767	6.53212	9.64456	-3.11244	43
Tsga10	ENSRNOG00000058681	protein_coding	9	44351951	44456554	-	paleturquoise				-0.43	0.210999	0.913717	0.000218265	1	22.6026	6.82161	15.781	-8.95936	43
Klf10	ENSRNOG00000006118	protein_coding	7	77156006	77162148	-	paleturquoise				-0.13	0.719053	0.910034	0.000256816	0	26.1608	6.19342	19.9674	-13.774	43
Cep85l	ENSRNOG00000000414	protein_coding	20	34575950	34684418	-	paleturquoise				-0.26	0.46572	0.909234	0.00026581	0	45.5319	6.40257	39.1293	-32.7268	43
Pou2af1	ENSRNOG00000011500	protein_coding	8	55603968	55631446	+	paleturquoise				-0.27	0.445547	0.90871	0.000271826	0	16.027	5.78093	10.246	-4.46511	43
Myrip	ENSRNOG00000018797	protein_coding	8	128972311	129139251	+	paleturquoise				-0.28	0.432845	0.906108	0.000303184	0	36.2794	6.24993	30.0295	-23.7796	43
Nptx1	ENSRNOG00000003741	protein_coding	10	108682638	108691367	-	paleturquoise				-0.15	0.684914	0.892456	0.000513028	0	18.3226	5.13944	13.1831	-8.04368	43
Tc2n	ENSRNOG00000004754	protein_coding	6	125437775	125590049	-	paleturquoise				-0.24	0.504732	0.886713	0.0006272	0	35.4628	5.5934	29.8694	-24.276	43
Scn1a	ENSRNOG00000053122	protein_coding	3	52381975	52510507	-	paleturquoise				-0.41	0.243564	0.884445	0.000677033	0	37.8943	5.54177	32.3526	-26.8108	43
Sycp2	ENSRNOG00000061690	protein_coding	3	173884287	173947018	-	paleturquoise				-0.44	0.207425	0.883007	0.000710084	0	40.2012	5.01968	35.1815	-30.1618	43
Usp13	ENSRNOG00000030639	protein_coding	2	119197239	119317500	+	paleturquoise				-0.25	0.49364	0.867732	0.001138	0	11.381	4.06019	7.32076	-3.26057	43
Msx2	ENSRNOG00000018355	protein_coding	17	11683862	11689527	+	paleturquoise				-0.33	0.359211	0.866626	0.00117491	0	14.8586	4.09128	10.7673	-6.67601	43
Slc9b2	ENSRNOG00000023404	protein_coding	2	240495371	240519141	+	paleturquoise				-0.2	0.586944	0.865391	0.00121714	0	22.4438	4.22472	18.2191	-13.9944	43
Abca15	ENSRNOG00000027505	protein_coding	1	190072420	190178813	+	paleturquoise				-0.57	0.0864232	0.858636	0.00146787	0	22.1741	4.09199	18.0822	-13.9902	43
Kcnma1	ENSRNOG00000005985	protein_coding	15	344360	1047956	+	paleturquoise				-0.19	0.608478	0.846954	0.00198696	0	23.1443	4.51292	18.6314	-14.1185	43
Synpo2l	ENSRNOG00000008949	protein_coding	15	4064706	4072635	+	paleturquoise				-0.07	0.852725	0.844228	0.00212499	0	19.1501	4.86076	14.2893	-9.42854	43
LOC362863	ENSRNOG00000026807	protein_coding	7	27240876	27307580	+	paleturquoise				-0.25	0.48658	0.835445	0.00261688	0	31.503	3.77239	27.7306	-23.9582	43
Plekha2	ENSRNOG00000038365	protein_coding	16	71738718	71787787	+	paleturquoise				-0.12	0.745305	0.83519	0.00263229	0	13.7961	3.67608	10.1201	-6.44398	43
Ttc22	ENSRNOG00000007189	protein_coding	5	126226291	126244538	+	paleturquoise				-0.19	0.606322	0.829974	0.00296185	0	12.0752	3.59784	8.47739	-4.87956	43
Ppp3cc	ENSRNOG00000009745	protein_coding	15	51896615	51967897	-	paleturquoise				-0.67	0.0323862	0.825953	0.00323546	0	20.1686	2.97142	17.1972	-14.2258	43
Lef1	ENSRNOG00000010121	protein_coding	2	236233239	236345056	+	paleturquoise				-0.11	0.769739	0.825683	0.00325445	0	26.9337	3.08956	23.8441	-20.7546	43
Nr1d1	ENSRNOG00000009329	protein_coding	10	86683875	86690815	-	paleturquoise				-0.38	0.281647	0.810763	0.00443421	0	40.8667	3.17607	37.6906	-34.5146	43
AABR07002068.1	ENSRNOG00000045583	protein_coding	1	65763521	65863037	-	paleturquoise				-0.02	0.954327	0.808114	0.00467175	0	13.7135	3.42659	10.2869	-6.86034	43
Peg12	ENSRNOG00000024429	protein_coding	1	123097861	123100464	-	paleturquoise				-0.66	0.0365777	0.794035	0.00608936	0	16.6974	3.08412	13.6133	-10.5291	43
Akr1c14	ENSRNOG00000017672	protein_coding	17	69806065	69827112	-	paleturquoise				-0.55	0.0997671	0.788027	0.00677849	0	9.40362	2.74518	6.65845	-3.91327	43
Ick	ENSRNOG00000008691	protein_coding	8	85413537	85472694	+	paleturquoise				-0.3	0.405432	0.779426	0.00785896	0	19.2444	3.03843	16.2059	-13.1675	43
Il18	ENSRNOG00000009848	protein_coding	8	54993859	55016299	+	paleturquoise				-0.5	0.139027	0.77243	0.0088234	0	10.6946	2.49375	8.20083	-5.70709	43
Pla2g2a	ENSRNOG00000016945	protein_coding	5	157282669	157285328	+	paleturquoise				-0.13	0.729408	0.770839	0.0090539	0	9.45756	2.8763	6.58127	-3.70497	43
AABR07029613.1	ENSRNOG00000038478	protein_coding	10	40994237	40994872	-	paleturquoise				-0.56	0.0889132	0.747892	0.0128682	0	12.0118	2.63101	9.38084	-6.74983	43
Zbtb43	ENSRNOG00000017017	protein_coding	3	12493179	12502859	-	paleturquoise				0.02	0.963228	0.744186	0.013575	0	16.8531	2.79609	14.057	-11.2609	43
Fbxo40	ENSRNOG00000002459	protein_coding	11	66713888	66731198	+	paleturquoise				-0.59	0.0708315	0.730266	0.0164729	0	18.7004	1.99926	16.7012	-14.7019	43
Trim66	ENSRNOG00000014373	protein_coding	1	174066911	174119815	-	paleturquoise				-0.52	0.120389	0.724484	0.0177939	0	9.30204	2.26366	7.03837	-4.77471	43
Catsper2	ENSRNOG00000023064	protein_coding	3	113357365	113376751	-	paleturquoise				-0.17	0.643493	0.707295	0.0221526	0	8.54347	1.77554	6.76793	-4.99239	43
Fscn2	ENSRNOG00000036700	protein_coding	10	109533487	109540026	+	paleturquoise				0.15	0.672531	0.670396	0.0338849	0	5.49033	1.46821	4.02212	-2.5539	43
Pim1	ENSRNOG00000000529	protein_coding	20	8165307	8169555	+	pink	yes	-0.747131	0.0130111	-0.68	0.0304282	0.982606	3.92196e-07	1	46.8416	20.0004	26.8411	-6.84071	86
Stk4	ENSRNOG00000013529	protein_coding	3	160467552	160546540	+	pink	yes	-0.747131	0.0130111	-0.8	0.00504305	0.97696	1.1991e-06	1	44.4266	18.9243	25.5023	-6.57797	86
LOC100911615	ENSRNOG00000018736	protein_coding	1	214434626	214439720	+	pink	yes	-0.747131	0.0130111	-0.67	0.0335379	0.971165	2.92106e-06	1	37.198	18.5257	18.6723	-0.146676	86
Nhlrc1	ENSRNOG00000026286	protein_coding	17	18059382	18060572	+	pink	yes	-0.747131	0.0130111	-0.77	0.00911694	0.959809	1.08746e-05	1	39.0484	17.2323	21.8161	-4.5838	86
Fmo2	ENSRNOG00000003510	protein_coding	13	80755058	80775264	-	pink	yes	-0.747131	0.0130111	-0.7	0.0249122	0.959007	1.17568e-05	1	34.6751	17.3851	17.2899	0.0952014	86
Stam	ENSRNOG00000060817	protein_coding	17	81209867	81255808	+	pink	yes	-0.747131	0.0130111	-0.76	0.0112402	0.956938	1.42796e-05	1	36.0479	15.8005	20.2474	-4.44687	86
Fam13a	ENSRNOG00000007947	protein_coding	4	89183768	89281222	-	pink	yes	-0.747131	0.0130111	-0.82	0.00357587	0.956767	1.45058e-05	1	38.9505	15.7395	23.2109	-7.47141	86
Mtss1	ENSRNOG00000009001	protein_coding	7	98820812	98960837	-	pink	yes	-0.747131	0.0130111	-0.73	0.0165594	0.953818	1.88187e-05	1	42.4964	17.1916	25.3048	-8.11316	86
Pcyt1a	ENSRNOG00000001762	protein_coding	11	71548222	71591502	-	pink	yes	-0.747131	0.0130111	-0.6	0.0653958	0.951606	2.26309e-05	1	33.5819	16.5911	16.9908	-0.399709	86
AABR07037536.1	ENSRNOG00000056810	protein_coding	X	23243470	23246719	-	pink	yes	-0.747131	0.0130111	-0.8	0.00558366	0.949588	2.65818e-05	1	33.8096	14.8235	18.9861	-4.16254	86
Morc4	ENSRNOG00000060846	protein_coding	X	111142602	111191936	-	pink	yes	-0.747131	0.0130111	-0.65	0.042671	0.948803	2.82508e-05	1	44.1938	15.8712	28.3226	-12.4514	86
Eps8	ENSRNOG00000007047	protein_coding	4	171475567	171591882	-	pink	yes	-0.747131	0.0130111	-0.67	0.0331608	0.945242	3.68074e-05	1	34.3676	16.5225	17.8451	-1.32268	86
Arap2	ENSRNOG00000056826	protein_coding	14	48726045	48922983	+	pink	yes	-0.747131	0.0130111	-0.8	0.00587154	0.943565	4.14429e-05	1	32.8212	14.6769	18.1443	-3.46736	86
Mapk4	ENSRNOG00000015401	protein_coding	18	69894684	69944632	-	pink	yes	-0.747131	0.0130111	-0.74	0.0153245	0.941903	4.64507e-05	1	47.0451	15.2068	31.8383	-16.6315	86
Fcho2	ENSRNOG00000015334	protein_coding	2	28926107	29029176	-	pink	yes	-0.747131	0.0130111	-0.62	0.0569281	0.941742	4.6958e-05	1	43.239	14.6518	28.5872	-13.9354	86
Adgra3	ENSRNOG00000004279	protein_coding	14	64686793	64786497	+	pink	yes	-0.747131	0.0130111	-0.7	0.0233761	0.941657	4.72272e-05	1	30.8108	14.6562	16.1546	-1.49846	86
Fkbp5	ENSRNOG00000022523	protein_coding	20	7976713	8019020	-	pink	yes	-0.747131	0.0130111	-0.59	0.0724602	0.94106	4.9155e-05	1	37.626	14.7833	22.8428	-8.05946	86
Lrrc8d	ENSRNOG00000002121	protein_coding	14	5086054	5101177	-	pink	yes	-0.747131	0.0130111	-0.78	0.0074692	0.933716	7.79204e-05	1	36.169	14.1008	22.0682	-7.96735	86
Pnpla8	ENSRNOG00000039091	protein_coding	6	64224861	64286785	+	pink	yes	-0.747131	0.0130111	-0.58	0.0773347	0.928438	0.000105174	1	35.3299	13.9828	21.3471	-7.36423	86
Epb41	ENSRNOG00000010037	protein_coding	5	150084611	150167077	-	pink	yes	-0.747131	0.0130111	-0.58	0.0785228	0.925098	0.000125709	1	39.536	13.3221	26.2139	-12.8918	86
Ptcd3	ENSRNOG00000009484	protein_coding	4	99795656	99822992	-	pink	yes	-0.747131	0.0130111	-0.72	0.0188463	0.917484	0.000183424	1	36.7967	13.4428	23.3539	-9.91112	86
Sult1a1	ENSRNOG00000019342	protein_coding	1	198100586	198104109	-	pink	yes	-0.747131	0.0130111	-0.51	0.132989	0.911451	0.000241439	1	20.9361	10.9919	9.94418	1.04777	86
Ccdc152	ENSRNOG00000039473	protein_coding	2	53116101	53140637	-	pink	yes	-0.747131	0.0130111	-0.67	0.0327785	0.909039	0.000268035	0	26.7309	12.1852	14.5457	-2.36053	86
RGD1565222	ENSRNOG00000013317	protein_coding	15	33224896	33250546	-	pink	yes	-0.747131	0.0130111	-0.69	0.0282739	0.905781	0.000307296	0	27.6366	11.3086	16.328	-5.01945	86
Tbl1xr1	ENSRNOG00000011216	protein_coding	2	107233054	107359229	+	pink	yes	-0.747131	0.0130111	-0.69	0.0262212	0.903941	0.000331254	0	34.8627	12.0864	22.7763	-10.6899	86
Faap24	ENSRNOG00000022393	protein_coding	1	91657263	91663467	-	pink	yes	-0.747131	0.0130111	-0.59	0.0708324	0.894351	0.000478943	0	29.9861	10.4085	19.5775	-9.16899	86
Arl4a	ENSRNOG00000004282	protein_coding	6	59948577	59950586	-	pink	yes	-0.747131	0.0130111	-0.61	0.060722	0.89392	0.000486549	0	18.4892	9.38161	9.10762	0.273988	86
AABR07035107.1	ENSRNOG00000000891	protein_coding	12	4737817	4741997	+	pink	yes	-0.747131	0.0130111	-0.56	0.0926245	0.892141	0.000518871	0	43.0074	10.704	32.3034	-21.5994	86
Igfbp1	ENSRNOG00000058780	protein_coding	14	87448692	87453785	+	pink	yes	-0.747131	0.0130111	-0.79	0.00684157	0.891221	0.000536179	0	32.5076	10.8144	21.6932	-10.8787	86
Pik3ip1	ENSRNOG00000018859	protein_coding	14	83560541	83572473	+	pink	yes	-0.747131	0.0130111	-0.53	0.114213	0.890389	0.0005522	0	18.7121	8.64793	10.0642	-1.41623	86
Mcart1	ENSRNOG00000039278	protein_coding	5	61120419	61130026	-	pink	yes	-0.747131	0.0130111	-0.64	0.0476649	0.888697	0.000585858	0	27.5651	9.20817	18.357	-9.14879	86
Calr3	ENSRNOG00000013260	protein_coding	16	19097391	19124062	+	pink	yes	-0.747131	0.0130111	-0.77	0.0088931	0.885383	0.000656084	0	37.8514	11.6376	26.2138	-14.5762	86
AABR07044509.1	ENSRNOG00000048426	protein_coding	20	8486265	8486624	+	pink	yes	-0.747131	0.0130111	-0.75	0.0121693	0.884124	0.000684298	0	24.0995	9.37514	14.7243	-5.34918	86
Map3k5	ENSRNOG00000031700	protein_coding	1	15412603	15613746	+	pink	yes	-0.747131	0.0130111	-0.59	0.0723728	0.880526	0.000769844	0	30.4907	10.2839	20.2068	-9.92282	86
Hoxd10	ENSRNOG00000001581	protein_coding	3	61613774	61617367	+	pink	yes	-0.747131	0.0130111	-0.59	0.0698703	0.876035	0.000887274	0	32.2683	10.925	21.3433	-10.4184	86
Vom1r82	ENSRNOG00000060630	protein_coding	4	88119838	88120734	+	pink	yes	-0.747131	0.0130111	-0.81	0.00454144	0.875802	0.000893709	0	29.6331	9.04528	20.5878	-11.5425	86
RGD1305089	ENSRNOG00000007043	protein_coding	6	76079880	76171296	+	pink	yes	-0.747131	0.0130111	-0.77	0.00849338	0.8752	0.00091046	0	35.5175	9.82087	25.6967	-15.8758	86
Rgcc	ENSRNOG00000042960	protein_coding	15	61551861	61564695	-	pink	yes	-0.747131	0.0130111	-0.71	0.0223955	0.873584	0.000956602	0	19.926	8.22449	11.7015	-3.47704	86
Hsd11b2	ENSRNOG00000017084	protein_coding	19	37476095	37481307	+	pink	yes	-0.747131	0.0130111	-0.56	0.0901041	0.872944	0.000975333	0	32.8305	9.61205	23.2184	-13.6064	86
AABR07035375.1	ENSRNOG00000046761	protein_coding	12	11806834	11808977	-	pink	yes	-0.747131	0.0130111	-0.53	0.111225	0.86856	0.00111093	0	33.5233	9.88742	23.6359	-13.7485	86
LOC100912393	ENSRNOG00000045895	protein_coding	18	35489274	35672291	+	pink	yes	-0.747131	0.0130111	-0.43	0.215901	0.858763	0.00146284	0	34.4842	8.00182	26.4824	-18.4806	86
Eva1a	ENSRNOG00000007118	protein_coding	4	112773938	112823659	+	pink	yes	-0.747131	0.0130111	-0.67	0.0341276	0.85853	0.00147209	0	29.4705	9.10634	20.3641	-11.2578	86
Atp6v0d2	ENSRNOG00000006926	protein_coding	5	33843519	33892462	-	pink	yes	-0.747131	0.0130111	-0.71	0.0227057	0.852974	0.00170531	0	28.3672	7.74789	20.6193	-12.8714	86
LOC100361920	ENSRNOG00000052174	protein_coding	4	126070992	126071261	-	pink	yes	-0.747131	0.0130111	-0.42	0.224159	0.851632	0.00176543	0	25.6778	8.31809	17.3597	-9.04163	86
AABR07014996.1	ENSRNOG00000032160	protein_coding	14	44225087	44225713	-	pink	yes	-0.747131	0.0130111	-0.58	0.0784188	0.848107	0.00193058	0	16.2277	7.63478	8.59294	-0.958163	86
LOC688553	ENSRNOG00000037632	protein_coding	14	89253373	89273137	+	pink	yes	-0.747131	0.0130111	-0.62	0.0567823	0.846398	0.0020146	0	19.902	8.10208	11.7999	-3.6978	86
AABR07055834.1	ENSRNOG00000021900	protein_coding	7	10771128	10773887	-	pink	yes	-0.747131	0.0130111	-0.68	0.0290616	0.843877	0.00214326	0	17.6989	8.33742	9.36152	-1.0241	86
Zfp322a	ENSRNOG00000017318	protein_coding	17	44025267	44039284	+	pink	yes	-0.747131	0.0130111	-0.66	0.0373922	0.843469	0.0021646	0	24.4455	7.22391	17.2216	-9.99765	86
P4ha2	ENSRNOG00000033663	protein_coding	10	39435227	39464188	+	pink	yes	-0.747131	0.0130111	-0.49	0.150791	0.843352	0.00217078	0	26.573	9.58231	16.9906	-7.40834	86
Chordc1	ENSRNOG00000026643	protein_coding	8	17421557	17446165	+	pink	yes	-0.747131	0.0130111	-0.6	0.0644766	0.832562	0.00279485	0	30.0053	8.908	21.0973	-12.1893	86
Mterf4	ENSRNOG00000037376	protein_coding	9	100440486	100445158	-	pink	yes	-0.747131	0.0130111	-0.4	0.251434	0.829099	0.00301994	0	13.8448	6.36864	7.47613	-1.10749	86
Ipp	ENSRNOG00000016183	protein_coding	5	135351816	135388083	+	pink	yes	-0.747131	0.0130111	-0.76	0.0105346	0.827361	0.00313763	0	15.9486	5.79049	10.1581	-4.36758	86
Nhs	ENSRNOG00000030759	protein_coding	X	34623405	34673742	+	pink	yes	-0.747131	0.0130111	-0.78	0.00799592	0.824819	0.00331577	0	18.7479	6.8596	11.8883	-5.02868	86
Tmem45b	ENSRNOG00000008515	protein_coding	8	32563874	32609212	-	pink	yes	-0.747131	0.0130111	-0.82	0.00387286	0.822339	0.00349642	0	21.0534	5.79961	15.2538	-9.45419	86
Zfp395	ENSRNOG00000014191	protein_coding	15	48789165	48803147	+	pink	yes	-0.747131	0.0130111	-0.83	0.00278314	0.819193	0.00373557	0	17.1627	6.05783	11.1049	-5.04702	86
Zfp647	ENSRNOG00000050661	protein_coding	7	117974278	117978787	-	pink	yes	-0.747131	0.0130111	-0.6	0.06789	0.818539	0.00378674	0	29.1836	6.51923	22.6644	-16.1451	86
Acadl	ENSRNOG00000012966	protein_coding	9	73833388	73871888	-	pink	yes	-0.747131	0.0130111	-0.45	0.197041	0.810788	0.00443196	0	14.926	6.49573	8.43025	-1.93452	86
LOC103692829	ENSRNOG00000061320	protein_coding	7	29949037	29949603	-	pink	yes	-0.747131	0.0130111	-0.62	0.0584406	0.799799	0.00547656	0	15.8165	5.63722	10.1792	-4.54203	86
Sestd1	ENSRNOG00000012603	protein_coding	3	64044112	64095120	-	pink	yes	-0.747131	0.0130111	-0.43	0.213873	0.79856	0.00560437	0	17.8057	5.82291	11.9828	-6.15991	86
Napepld	ENSRNOG00000011363	protein_coding	4	9966891	10002247	+	pink	yes	-0.747131	0.0130111	-0.69	0.0273702	0.792309	0.00628195	0	13.5906	4.88343	8.70716	-3.82373	86
Gsta2	ENSRNOG00000029861	protein_coding	8	85640055	85645718	-	pink	yes	-0.747131	0.0130111	-0.63	0.051929	0.789505	0.00660406	0	11.5113	5.30562	6.20566	-0.900034	86
Hepacam2	ENSRNOG00000009711	protein_coding	4	28403125	28437676	-	pink	yes	-0.747131	0.0130111	-0.49	0.149792	0.767263	0.00958734	0	7.79504	2.82029	4.97476	-2.15447	86
LOC103690020	ENSRNOG00000005906	protein_coding	4	14212925	14241272	+	pink	yes	-0.747131	0.0130111	-0.5	0.13901	0.763644	0.0101495	0	18.5044	3.96709	14.5373	-10.5702	86
LOC100912228	ENSRNOG00000046449	protein_coding	4	79573998	79581208	+	pink	yes	-0.747131	0.0130111	-0.64	0.0467506	0.761584	0.0104797	0	12.4696	5.2957	7.17394	-1.87824	86
Fam180a	ENSRNOG00000011750	protein_coding	4	62844971	62860446	-	pink	yes	-0.747131	0.0130111	-0.66	0.0394017	0.760677	0.0106273	0	24.3562	5.81837	18.5378	-12.7194	86
Entpd6	ENSRNOG00000007427	protein_coding	3	146546387	146568825	+	pink	yes	-0.747131	0.0130111	-0.63	0.049114	0.760223	0.0107018	0	13.7059	4.65626	9.04965	-4.39339	86
Grb10	ENSRNOG00000004290	protein_coding	14	92021851	92117923	-	pink	yes	-0.747131	0.0130111	-0.58	0.0799644	0.754827	0.0116154	0	8.79366	4.34753	4.44612	-0.0985878	86
Pf4	ENSRNOG00000028015	protein_coding	14	18848549	18849258	-	pink	yes	-0.747131	0.0130111	-0.67	0.0339439	0.752909	0.011953	0	14.1798	4.27997	9.89983	-5.61985	86
Clec1b	ENSRNOG00000057335	protein_coding	4	163162211	163170466	+	pink	yes	-0.747131	0.0130111	-0.67	0.0356986	0.750843	0.0123241	0	11.4496	4.70032	6.74924	-2.04892	86
Amer2	ENSRNOG00000013623	protein_coding	15	40665041	40667173	+	pink	yes	-0.747131	0.0130111	-0.69	0.0261799	0.730646	0.0163885	0	11.3661	3.8357	7.53043	-3.69473	86
Rrm2b	ENSRNOG00000025454	protein_coding	7	76750050	76780817	-	pink	yes	-0.747131	0.0130111	-0.4	0.253611	0.716349	0.0197746	0	5.98364	2.30635	3.67729	-1.37094	86
Fibin	ENSRNOG00000004699	protein_coding	3	101545208	101547478	-	pink	yes	-0.747131	0.0130111	-0.51	0.134744	0.715468	0.0199977	0	8.06572	3.25925	4.80647	-1.54722	86
Spata17	ENSRNOG00000002504	protein_coding	13	105489074	105684374	-	pink	yes	-0.747131	0.0130111	-0.72	0.019329	0.700314	0.0241152	0	10.2439	2.96977	7.27414	-4.30437	86
Ptprr	ENSRNOG00000004483	protein_coding	7	59039720	59325947	+	pink	yes	-0.747131	0.0130111	-0.52	0.124024	0.686619	0.0283068	0	11.1529	2.1011	9.05178	-6.95068	86
Matn4	ENSRNOG00000014021	protein_coding	3	160838632	160853650	-	pink	yes	-0.747131	0.0130111	-0.58	0.0766151	0.682064	0.0298044	0	7.1512	2.5775	4.57369	-1.99619	86
Mlh3	ENSRNOG00000006699	protein_coding	6	109059341	109095557	-	pink	yes	-0.747131	0.0130111	-0.46	0.178593	0.677742	0.0312747	0	9.03756	2.31314	6.72442	-4.41128	86
Cldn7	ENSRNOG00000017325	protein_coding	10	56576428	56578626	+	pink	yes	-0.747131	0.0130111	-0.36	0.305352	0.666235	0.0354274	0	14.3112	3.12561	11.1856	-8.06	86
Cyp4b1	ENSRNOG00000055078	protein_coding	5	134508730	134526089	-	pink	yes	-0.747131	0.0130111	-0.75	0.0129844	0.639849	0.0463233	0	6.80909	2.38051	4.42858	-2.04807	86
LOC500948	ENSRNOG00000031660	protein_coding	8	16279392	16347545	-	pink	yes	-0.747131	0.0130111	-0.47	0.173667	0.609377	0.0614516	0	4.42167	1.23348	3.18819	-1.95471	86
Polg2	ENSRNOG00000013728	protein_coding	10	94968836	94979259	-	pink	yes	-0.747131	0.0130111	-0.61	0.0605342	0.608627	0.06186	0	3.79375	1.33533	2.45842	-1.12308	86
Slc25a2	ENSRNOG00000027359	protein_coding	18	30774205	30775401	-	pink	yes	-0.747131	0.0130111	-0.52	0.127475	0.542415	0.105254	0	4.70794	1.73567	2.97227	-1.2366	86
Nxnl2	ENSRNOG00000014538	protein_coding	17	14053896	14058642	-	pink	yes	-0.747131	0.0130111	-0.13	0.717487	0.494656	0.146097	0	2.90666	0.583782	2.32288	-1.73909	86
Trit1	ENSRNOG00000014274	protein_coding	5	140712583	140756085	+	pink	yes	-0.747131	0.0130111	-0.36	0.303891	0.488581	0.151892	0	3.07871	1.24978	1.82893	-0.579155	86
Cd86	ENSRNOG00000038835	protein_coding	11	67082193	67118795	+	pink	yes	-0.747131	0.0130111	0.04	0.922869	0.316038	0.373678	0	1.07931	0.334565	0.744743	-0.410178	86
Rpain	ENSRNOG00000006913	protein_coding	10	57606650	57613747	+	pink	yes	-0.747131	0.0130111	-0.15	0.669	0.29375	0.410057	0	1.40024	0.51266	0.887575	-0.374915	86
Matn2	ENSRNOG00000006060	protein_coding	7	72985495	73207695	+	pink	yes	-0.747131	0.0130111	-0.44	0.205216	0.264417	0.460361	0	1.87059	0.237698	1.6329	-1.3952	86
Mapkapk2	ENSRNOG00000004726	protein_coding	13	47785161	47831110	-	plum1				0.66	0.0374689	0.945192	3.69394e-05	1	25.9678	5.22278	20.745	-15.5222	33
Slc16a4	ENSRNOG00000018131	protein_coding	2	210045161	210068502	+	plum1				0.42	0.229161	0.942839	4.35792e-05	1	28.0448	6.07489	21.9699	-15.8951	33
Nrg1	ENSRNOG00000010392	protein_coding	16	63837216	64057434	+	plum1				0.66	0.039663	0.938774	5.70759e-05	1	42.3438	7.05413	35.2897	-28.2356	33
Adnp2	ENSRNOG00000053370	protein_coding	18	76637785	76653056	-	plum1				0.37	0.29028	0.937785	6.07807e-05	1	39.0138	5.65491	33.3589	-27.7039	33
Glyatl1	ENSRNOG00000036622	protein_coding	1	229030233	229055127	+	plum1				0.59	0.0738553	0.937358	6.24318e-05	1	27.4307	5.72659	21.7041	-15.9775	33
Rad54l2	ENSRNOG00000013570	protein_coding	8	115394971	115451405	-	plum1				0.56	0.0903757	0.934611	7.38784e-05	1	51.1667	7.19316	43.9735	-36.7804	33
Pmvk	ENSRNOG00000020696	protein_coding	2	188784222	188793895	+	plum1				0.63	0.0508594	0.921026	0.000154582	1	23.7556	5.21557	18.5401	-13.3245	33
Sh3pxd2b	ENSRNOG00000004063	protein_coding	10	17209212	17291876	+	plum1				0.54	0.107149	0.92021	0.000160903	1	18.4233	4.72984	13.6934	-8.96358	33
Akap17b	ENSRNOG00000009746	protein_coding	X	123217326	123254557	-	plum1				0.46	0.177281	0.919348	0.000167797	0	26.9052	5.31032	21.5949	-16.2845	33
Efnb2	ENSRNOG00000014648	protein_coding	16	86631064	86675049	+	plum1				0.46	0.175733	0.91876	0.000172616	0	28.5064	4.25353	24.2528	-19.9993	33
Jag1	ENSRNOG00000007443	protein_coding	3	130079361	130114770	-	plum1				0.74	0.0151955	0.913975	0.000215736	0	39.7934	5.81288	33.9805	-28.1676	33
Hist1h2bk	ENSRNOG00000055512	protein_coding	17	44527421	44527801	-	plum1				0.52	0.125689	0.911265	0.000243413	0	15.1948	3.92225	11.2725	-7.35029	33
LOC102552166	ENSRNOG00000049489	protein_coding	8	114184555	114217321	-	plum1				0.56	0.0902999	0.909506	0.000262721	0	42.131	5.92345	36.2075	-30.2841	33
Jade3	ENSRNOG00000039837	protein_coding	X	1885927	1952111	-	plum1				0.45	0.189659	0.909095	0.000267393	0	51.0147	6.10625	44.9085	-38.8022	33
Ak4	ENSRNOG00000045738	protein_coding	5	120250616	120305897	+	plum1				0.52	0.126225	0.90827	0.000276948	0	46.598	6.17477	40.4233	-34.2485	33
Zdhhc13	ENSRNOG00000014277	protein_coding	1	104106245	104145044	+	plum1				0.72	0.0192169	0.894123	0.000482953	0	25.755	4.78775	20.9673	-16.1795	33
LOC685849	ENSRNOG00000012068	protein_coding	5	74997843	75005567	-	plum1				0.37	0.299156	0.886552	0.00063064	0	14.3115	3.80686	10.5046	-6.69775	33
Egfr	ENSRNOG00000004332	protein_coding	14	99919485	100098796	+	plum1				0.44	0.203773	0.886093	0.000640532	0	36.7075	4.45657	32.2509	-27.7943	33
Fah	ENSRNOG00000013223	protein_coding	1	146713676	146736261	-	plum1				0.54	0.107832	0.880722	0.000765013	0	43.059	5.22019	37.8388	-32.6186	33
Zbtb21	ENSRNOG00000001623	protein_coding	11	38442742	38457373	-	plum1				0.86	0.00135074	0.869575	0.0010784	0	31.6289	3.87102	27.7579	-23.8868	33
Tcf3	ENSRNOG00000051499	protein_coding	7	12144162	12168410	+	plum1				0.77	0.0091376	0.864354	0.00125345	0	54.0179	4.64741	49.3704	-44.723	33
Sirt2	ENSRNOG00000020102	protein_coding	1	86948918	86971952	+	plum1				0.58	0.0807672	0.856736	0.0015447	0	11.2876	2.7199	8.56769	-5.84779	33
Ell2	ENSRNOG00000027089	protein_coding	2	2456735	2524237	+	plum1				0.39	0.264433	0.850585	0.00181334	0	10.2413	2.87945	7.36185	-4.48241	33
Hnrnpd	ENSRNOG00000002292	protein_coding	14	11256268	11274578	+	plum1				0.49	0.151352	0.781007	0.00765177	0	8.2392	1.55073	6.68847	-5.13774	33
Galnt6	ENSRNOG00000033059	protein_coding	7	142322172	142352382	-	plum1				0.69	0.0282951	0.755939	0.0114228	0	11.5884	1.20642	10.3819	-9.17552	33
Fgd5	ENSRNOG00000010213	protein_coding	4	123865725	123962881	+	plum1				0.42	0.231851	0.740822	0.0142398	0	15.263	1.31397	13.949	-12.6351	33
Vdr	ENSRNOG00000054420	protein_coding	7	139342063	139394166	-	plum1				0.28	0.438508	0.740218	0.0143614	0	4.82712	1.48971	3.33741	-1.84771	33
Pfdn2	ENSRNOG00000003983	protein_coding	13	89725869	89743848	+	plum1				0.33	0.359488	0.705993	0.0225098	0	3.73939	1.48917	2.25022	-0.761056	33
AABR07015066.1	ENSRNOG00000046600	protein_coding	14	46588406	46588816	+	plum1				0.4	0.255657	0.656432	0.0392471	0	4.05834	0.472753	3.58559	-3.11283	33
Ppp1r3e	ENSRNOG00000014904	protein_coding	15	33535986	33537146	-	plum1				0.2	0.587616	0.555492	0.0954976	0	3.47226	0.366793	3.10547	-2.73868	33
Slc35b3	ENSRNOG00000016174	protein_coding	17	26478315	26504738	+	plum1				0.37	0.298243	0.489351	0.151151	0	1.64267	0.0920811	1.55059	-1.4585	33
Rras	ENSRNOG00000037247	protein_coding	1	101012822	101016720	+	plum1				0.4	0.250175	0.438098	0.205381	0	1.66378	0.160892	1.50288	-1.34199	33
Mt-atp8	ENSRNOG00000033299	protein_coding	MT	7758	7961	+	plum1				0.02	0.958633	0.374912	0.285759	0	1.72493	0.371895	1.35304	-0.981144	33
Fam221a	ENSRNOG00000009447	protein_coding	4	79021872	79043844	+	purple				0.48	0.156666	0.973318	2.14707e-06	1	43.851	12.2933	31.5576	-19.2643	85
Grhl1	ENSRNOG00000054989	protein_coding	6	43743702	43794342	+	purple				0.52	0.121759	0.965184	6.16326e-06	1	54.5996	14.0772	40.5223	-26.4451	85
Rspry1	ENSRNOG00000060931	protein_coding	19	10770574	10826895	-	purple				0.41	0.237369	0.964652	6.54467e-06	1	56.333	14.048	42.2851	-28.2371	85
Irak2	ENSRNOG00000021817	protein_coding	4	145594575	145651053	+	purple				0.32	0.371866	0.962419	8.33914e-06	1	60.4831	13.1648	47.3183	-34.1536	85
Adamts1	ENSRNOG00000001607	protein_coding	11	25342126	25350974	-	purple				0.49	0.15016	0.959765	1.09214e-05	1	49.798	12.4615	37.3365	-24.875	85
Ipmk	ENSRNOG00000000609	protein_coding	20	18457310	18489833	-	purple				0.43	0.210307	0.957728	1.32738e-05	1	41.5874	10.9607	30.6267	-19.666	85
Hs6st1	ENSRNOG00000014516	protein_coding	9	42620006	42659184	+	purple				0.39	0.265863	0.951974	2.19602e-05	1	56.2047	12.8945	43.3102	-30.4157	85
Cdk17	ENSRNOG00000004148	protein_coding	7	34001506	34079616	+	purple				0.43	0.212275	0.951659	2.25323e-05	1	53.8102	13.7101	40.1	-26.3899	85
Ammecr1l	ENSRNOG00000016250	protein_coding	18	24540659	24563576	+	purple				0.32	0.35978	0.939647	5.39463e-05	1	32.7683	9.17912	23.5892	-14.4101	85
Cmpk2	ENSRNOG00000007690	protein_coding	6	45683234	45694822	+	purple				0.28	0.432944	0.936205	6.70628e-05	1	39.0885	10.6367	28.4518	-17.8152	85
Csrnp3	ENSRNOG00000005359	protein_coding	3	51883559	52120290	+	purple				0.35	0.324398	0.93281	8.2174e-05	1	53.9098	11.937	41.9728	-30.0357	85
Polr2d	ENSRNOG00000016231	protein_coding	18	24570762	24577894	+	purple				0.34	0.329426	0.929585	9.87342e-05	1	50.0222	10.6415	39.3807	-28.7391	85
Rpia	ENSRNOG00000005576	protein_coding	4	98568028	98593664	-	purple				0.25	0.493759	0.920722	0.000156913	1	58.7305	11.2808	47.4497	-36.1689	85
Hmgcs1	ENSRNOG00000016552	protein_coding	2	52431601	52445055	+	purple				0.42	0.221739	0.91699	0.000187746	1	49.5525	11.1923	38.3602	-27.1679	85
Adm2	ENSRNOG00000029830	protein_coding	7	130296897	130298644	+	purple				0.41	0.245599	0.916076	0.000195933	1	51.9163	12.4206	39.4958	-27.0752	85
Rsad2	ENSRNOG00000007539	protein_coding	6	45655954	45669148	-	purple				0.3	0.39373	0.904466	0.000324292	1	28.1692	8.0263	20.1429	-12.1166	85
Nfil3	ENSRNOG00000011668	protein_coding	17	12261102	12276315	+	purple				0.45	0.196573	0.903171	0.000341687	1	26.4755	7.52609	18.9494	-11.4233	85
Vgll4	ENSRNOG00000007822	protein_coding	4	146779276	146839397	-	purple				0.31	0.387473	0.896128	0.000448516	1	43.1329	9.95508	33.1779	-23.2228	85
Fdft1	ENSRNOG00000021314	protein_coding	15	46339249	46367302	-	purple				0.27	0.4423	0.893167	0.000500052	1	35.3374	8.89944	26.4379	-17.5385	85
Lmo4	ENSRNOG00000009205	protein_coding	2	250218641	250241673	-	purple				0.56	0.0950508	0.886964	0.000621857	1	37.6413	7.50601	30.1353	-22.6293	85
Tnik	ENSRNOG00000012422	protein_coding	2	113984646	114384894	+	purple				0.44	0.201613	0.882082	0.000731961	1	31.8218	6.92063	24.9011	-17.9805	85
RT1-CE5	ENSRNOG00000000723	protein_coding	20	4892702	4896991	-	purple				0.31	0.388822	0.869832	0.00107026	0	44.7773	8.7201	36.0572	-27.3371	85
RGD1307461	ENSRNOG00000015718	protein_coding	8	116094851	116104664	+	purple				0.28	0.435922	0.868675	0.00110722	0	20.0053	5.79225	14.2131	-8.42085	85
Pnrc1	ENSRNOG00000007793	protein_coding	5	48501472	48504511	-	purple				0.57	0.083885	0.862534	0.00131904	0	19.1524	5.72876	13.4237	-7.6949	85
Ntmt1	ENSRNOG00000024809	protein_coding	3	9643047	9659630	+	purple				0.3	0.397294	0.857698	0.00150543	0	51.8621	9.14066	42.7214	-33.5808	85
Barx2	ENSRNOG00000008592	protein_coding	8	32950875	33017854	-	purple				0.21	0.565695	0.857004	0.00153368	0	22.7197	5.33464	17.3851	-12.0505	85
LOC102549173	ENSRNOG00000028975	protein_coding	2	198380426	198380836	-	purple				0.42	0.230949	0.852774	0.00171418	0	28.9768	5.77786	23.199	-17.4211	85
Mpzl2	ENSRNOG00000016085	protein_coding	8	49342067	49353080	+	purple				0.27	0.444957	0.843846	0.00214486	0	22.5562	4.86972	17.6865	-12.8168	85
Kazn	ENSRNOG00000014322	protein_coding	5	160639578	160742479	-	purple				0.24	0.496609	0.83752	0.00249397	0	15.6326	4.18191	11.4506	-7.26873	85
Pak4	ENSRNOG00000019883	protein_coding	1	85162452	85201757	+	purple				0.62	0.055	0.833862	0.00271351	0	28.3037	5.63361	22.6701	-17.0364	85
RGD1559896	ENSRNOG00000018836	protein_coding	19	57396606	57422093	-	purple				0.28	0.431291	0.827931	0.00309868	0	42.7232	6.88396	35.8392	-28.9553	85
Tnfaip6	ENSRNOG00000050792	protein_coding	3	37545238	37564699	+	purple				0.11	0.762457	0.827698	0.00311458	0	20.3358	3.87476	16.4611	-12.5863	85
Rhog	ENSRNOG00000020393	protein_coding	1	167335248	167347671	-	purple				0.59	0.069668	0.825735	0.00325074	0	25.8542	4.48655	21.3677	-16.8811	85
2008-09-01	ENSRNOG00000007462	protein_coding	10	38877422	38906482	+	purple				0.42	0.229226	0.808674	0.00462081	0	20.5447	4.42947	16.1152	-11.6858	85
Elf1	ENSRNOG00000011762	protein_coding	15	61826711	61868343	+	purple				0.22	0.546461	0.806838	0.00478934	0	20.6686	4.88764	15.7809	-10.8933	85
Samd4a	ENSRNOG00000010489	protein_coding	15	23665202	23878539	+	purple				0.23	0.515009	0.802507	0.0052044	0	14.1066	3.80105	10.3056	-6.50451	85
Ihh	ENSRNOG00000018059	protein_coding	9	82208223	82214440	-	purple				0.44	0.200976	0.800982	0.00535639	0	41.2592	6.02652	35.2327	-29.2061	85
AABR07009834.1	ENSRNOG00000061630	protein_coding	2	114386019	114386354	+	purple				0.47	0.166658	0.800906	0.00536408	0	14.073	3.80782	10.2652	-6.45736	85
Lsm7	ENSRNOG00000019552	protein_coding	7	11724962	11727388	+	purple				0.46	0.182977	0.796708	0.00579945	0	11.6181	3.1675	8.45057	-5.28307	85
AABR07027811.2	ENSRNOG00000053155	protein_coding	17	44760056	44760466	+	purple				0.39	0.26828	0.791351	0.00639079	0	13.0332	3.51462	9.51854	-6.00392	85
Ets2	ENSRNOG00000001647	protein_coding	11	36075709	36092495	+	purple				0.21	0.552667	0.791024	0.00642816	0	25.0361	4.64292	20.3932	-15.7502	85
Zfp1	ENSRNOG00000019059	protein_coding	19	43882249	43885837	+	purple				-0.09	0.799656	0.788954	0.00666872	0	12.1093	3.85777	8.25148	-4.39371	85
Rplp0l1	ENSRNOG00000031358	protein_coding	2	206902962	206903920	+	purple				0.58	0.0785659	0.787041	0.00689662	0	12.9316	3.74273	9.18885	-5.44612	85
Orc6	ENSRNOG00000024043	protein_coding	19	27457474	27464805	-	purple				0.44	0.197939	0.785088	0.00713503	0	12.0542	3.11273	8.94146	-5.82873	85
Pafah1b3	ENSRNOG00000020481	protein_coding	1	82163595	82166363	-	purple				0.25	0.490782	0.766297	0.00973517	0	26.525	4.44638	22.0787	-17.6323	85
Svil	ENSRNOG00000018110	protein_coding	17	55230298	55346279	-	purple				0.47	0.168294	0.76456	0.010005	0	17.7242	3.57747	14.1468	-10.5693	85
Shkbp1	ENSRNOG00000020882	protein_coding	1	84154703	84168074	-	purple				0.2	0.581803	0.760602	0.0106396	0	14.9886	3.46377	11.5248	-8.06108	85
Tmem158	ENSRNOG00000004757	protein_coding	8	132344710	132345708	-	purple				0.58	0.0803922	0.757061	0.0112308	0	17.5045	3.63027	13.8742	-10.244	85
Ttc9	ENSRNOG00000007254	protein_coding	6	105364668	105399500	+	purple				0.37	0.287793	0.753584	0.0118334	0	12.1714	2.8229	9.34855	-6.52564	85
Gmeb2	ENSRNOG00000013339	protein_coding	3	176753860	176791960	-	purple				0.56	0.0925996	0.75088	0.0123175	0	16.727	3.4905	13.2365	-9.74599	85
Srf	ENSRNOG00000018232	protein_coding	9	16737642	16747225	+	purple				0.52	0.122772	0.74518	0.0133828	0	21.9141	3.98527	17.9288	-13.9436	85
Mavs	ENSRNOG00000025295	protein_coding	3	123776181	123790567	+	purple				0.25	0.481615	0.740509	0.0143027	0	11.4018	2.79396	8.60783	-5.81387	85
Ifngr2	ENSRNOG00000002032	protein_coding	11	31694339	31712611	+	purple				-0.09	0.802645	0.732835	0.0159084	0	8.27411	2.62978	5.64433	-3.01454	85
Timd2	ENSRNOG00000021345	protein_coding	10	31755510	31790263	-	purple				0.3	0.405284	0.721314	0.0185486	0	9.79085	2.27906	7.51178	-5.23272	85
Tle3	ENSRNOG00000013013	protein_coding	8	66296883	66342176	+	purple				0.23	0.523592	0.718066	0.0193445	0	20.3934	2.70998	17.6835	-14.9735	85
Crcp	ENSRNOG00000000901	protein_coding	12	30125168	30180115	-	purple				-0.04	0.913125	0.711485	0.021029	0	27.3914	2.868	24.5234	-21.6554	85
Primpol	ENSRNOG00000022320	protein_coding	16	48863418	48897795	+	purple				-0.07	0.852615	0.699877	0.024242	0	6.17286	2.83086	3.342	-0.511142	85
Mob3a	ENSRNOG00000018971	protein_coding	7	11878943	11896223	+	purple				0.05	0.894531	0.697131	0.0250488	0	8.3296	2.07802	6.25159	-4.17357	85
Klf11	ENSRNOG00000054259	protein_coding	6	43829945	43841651	+	purple				0.28	0.43831	0.683033	0.0294816	0	6.04633	2.85979	3.18654	-0.326753	85
Rfx6	ENSRNOG00000027949	protein_coding	20	32717564	32764035	+	purple				0.01	0.986425	0.677175	0.0314709	0	8.32914	2.05165	6.27749	-4.22584	85
Rorc	ENSRNOG00000020836	protein_coding	2	195617021	195637630	+	purple				0.2	0.581094	0.663082	0.0366272	0	7.41201	2.59832	4.81369	-2.21537	85
Ccnb1	ENSRNOG00000058539	protein_coding	2	30783915	30791221	-	purple				0.09	0.811058	0.662795	0.0367378	0	6.02968	1.71604	4.31365	-2.59761	85
Rprm	ENSRNOG00000005109	protein_coding	3	39595301	39596718	-	purple				0.6	0.0660103	0.661705	0.0371597	0	6.66351	1.29376	5.36974	-4.07598	85
Igf1	ENSRNOG00000004517	protein_coding	7	28412198	28486609	+	purple				-0.02	0.956255	0.653146	0.040587	0	10.2816	1.5145	8.76712	-7.25261	85
Efhd2	ENSRNOG00000013783	protein_coding	5	160407778	160423811	-	purple				0.02	0.9539	0.647301	0.0430458	0	11.2471	1.67656	9.57053	-7.89397	85
AC127887.1	ENSRNOG00000034106	protein_coding	1	78686608	78686952	-	purple				0.55	0.0993535	0.642081	0.0453248	0	25.842	2.21988	23.6221	-21.4022	85
Mrgprx1	ENSRNOG00000037156	protein_coding	1	104023738	104024682	-	purple				0.42	0.23059	0.638735	0.0468272	0	4.57024	1.35361	3.21663	-1.86303	85
Cxcl13	ENSRNOG00000024899	protein_coding	14	15253125	15258207	-	purple				0.4	0.24697	0.637629	0.0473307	0	11.7535	2.09173	9.66175	-7.57002	85
Zswim7	ENSRNOG00000002970	protein_coding	10	48587119	48599208	-	purple				0.1	0.788687	0.622566	0.0545559	0	8.60227	1.82501	6.77726	-4.95226	85
Acyp2	ENSRNOG00000042419	protein_coding	14	114891246	115052450	-	purple				-0.23	0.521673	0.617516	0.0571324	0	6.37628	1.94152	4.43475	-2.49323	85
AABR07054370.1	ENSRNOG00000046585	protein_coding	3	150188455	150227405	+	purple				-0.26	0.476354	0.613468	0.0592547	0	7.78225	1.64234	6.13991	-4.49757	85
Plk2	ENSRNOG00000011951	protein_coding	2	41911131	41916901	+	purple				0.39	0.267611	0.610493	0.0608469	0	3.7842	0.889868	2.89433	-2.00446	85
Fam124a	ENSRNOG00000009802	protein_coding	15	45712821	45780405	+	purple				0.47	0.165702	0.605872	0.0633763	0	8.65549	1.75009	6.90539	-5.1553	85
Bco1	ENSRNOG00000012027	protein_coding	19	49637016	49673808	+	purple				0.09	0.794555	0.581082	0.0781209	0	1.97131	0.711479	1.25983	-0.54835	85
Cys1	ENSRNOG00000058891	protein_coding	6	43844937	43862131	-	purple				0.36	0.302758	0.564549	0.0890913	0	6.4964	1.53448	4.96192	-3.42744	85
Ptpn22	ENSRNOG00000019614	protein_coding	2	206342066	206390348	+	purple				0.05	0.900393	0.549724	0.0997268	0	3.47726	1.39899	2.07827	-0.679275	85
Tmem167b	ENSRNOG00000042160	protein_coding	2	211348762	211352540	-	purple				0.15	0.685562	0.544504	0.103655	0	5.7594	0.846198	4.9132	-4.06701	85
Zmym2	ENSRNOG00000008734	protein_coding	15	37171052	37227301	+	purple				-0.02	0.959782	0.543106	0.104723	0	3.60244	1.55465	2.04779	-0.493138	85
Cdk1	ENSRNOG00000000632	protein_coding	20	20576377	20591549	+	purple				-0.17	0.646646	0.519836	0.123531	0	3.00556	0.822327	2.18323	-1.3609	85
LOC100911224	ENSRNOG00000055843	protein_coding	1	63286802	63293635	-	purple				-0.04	0.912808	0.468051	0.172493	0	1.53172	0.681973	0.849748	-0.167775	85
Prr13	ENSRNOG00000042094	protein_coding	7	144064931	144098101	+	purple				0.35	0.323247	0.422096	0.224331	0	4.55804	0.477056	4.08098	-3.60393	85
LOC103692167	ENSRNOG00000051433	protein_coding	4	114776797	114779446	+	purple				0.25	0.478522	0.399711	0.252447	0	2.06437	0.284177	1.78019	-1.49601	85
Hebp2	ENSRNOG00000053735	protein_coding	1	13714440	13719829	-	purple				0.16	0.662896	0.37078	0.291528	0	1.85445	0.749271	1.10518	-0.355905	85
Slc25a43	ENSRNOG00000012756	protein_coding	X	123350346	123384846	+	purple				0.06	0.870233	0.358085	0.309638	0	1.92644	0.485441	1.441	-0.955557	85
Fam160a1	ENSRNOG00000048256	protein_coding	2	184941700	185168773	-	purple				0.18	0.611611	0.325091	0.359374	0	1.92632	0.294196	1.63212	-1.33793	85
Rpl5	ENSRNOG00000023529	protein_coding	14	2860965	2867397	-	red				-0.52	0.12534	0.973029	2.24108e-06	1	31.6185	15.209	16.4095	-1.20044	94
Rpl26	ENSRNOG00000004214	protein_coding	10	55492404	55496012	+	red				-0.4	0.257601	0.962897	7.92785e-06	1	32.2418	12.4058	19.836	-7.43014	94
Rpl7	ENSRNOG00000006992	protein_coding	5	2632712	2640021	+	red				-0.57	0.0835151	0.949482	2.68032e-05	1	31.0615	12.2613	18.8002	-6.53884	94
LOC108349682	ENSRNOG00000032348	protein_coding	6	135139292	135139621	+	red				-0.63	0.0510174	0.945206	3.69028e-05	1	26.6161	11.0296	15.5866	-4.55701	94
AABR07036007.1	ENSRNOG00000053790	protein_coding	12	30441055	30444565	+	red				-0.52	0.124458	0.923299	0.00013792	1	28.8124	9.51519	19.2973	-9.78207	94
Spcs1	ENSRNOG00000018075	protein_coding	16	7080454	7082193	-	red				-0.53	0.11494	0.922762	0.000141736	1	39.2569	11.4093	27.8476	-16.4382	94
LOC100911248	ENSRNOG00000001868	protein_coding	11	87778312	87815043	-	red				-0.36	0.303466	0.92163	0.000150017	1	30.0197	11.3585	18.6612	-7.30263	94
Cdkn1c	ENSRNOG00000059500	protein_coding	1	216661080	216663721	-	red				-0.47	0.174916	0.916973	0.000187891	1	22.9088	10.908	12.0007	-1.09272	94
H3f3a	ENSRNOG00000003220	protein_coding	13	99091763	99101208	-	red				-0.22	0.549049	0.912558	0.000229902	1	29.7764	9.04478	20.7316	-11.6868	94
LOC108348062	ENSRNOG00000004252	protein_coding	6	10151729	10236695	+	red				-0.6	0.0675861	0.908217	0.000277569	1	33.9951	11.3372	22.658	-11.3208	94
Tmpo	ENSRNOG00000008797	protein_coding	7	31847410	31872423	-	red				-0.52	0.125193	0.908194	0.000277837	1	17.706	8.25242	9.45359	-1.20117	94
Polr2k	ENSRNOG00000010408	protein_coding	7	74989223	74992582	+	red				-0.47	0.16907	0.901037	0.000371824	1	23.8931	8.58413	15.309	-6.72483	94
Pdia6	ENSRNOG00000050197	protein_coding	6	42568220	42585652	+	red				-0.49	0.153976	0.901013	0.00037217	1	22.9321	9.19063	13.7414	-4.5508	94
Timm29	ENSRNOG00000009255	protein_coding	8	22625874	22628843	+	red				-0.49	0.1552	0.896716	0.000438771	1	21.9674	8.81436	13.153	-4.33866	94
Cbr4	ENSRNOG00000024411	protein_coding	16	31956753	31972507	-	red				-0.7	0.0243833	0.896488	0.000442535	1	17.8761	7.87643	9.99966	-2.12323	94
Tmx1	ENSRNOG00000057934	protein_coding	6	92864123	92874204	+	red				-0.31	0.376896	0.892673	0.00050904	1	18.0094	8.10451	9.90491	-1.80041	94
Mrps33	ENSRNOG00000026528	protein_coding	4	67607273	67610710	-	red				-0.46	0.175795	0.891869	0.000523944	1	36.7449	10.0181	26.7269	-16.7088	94
St3gal5	ENSRNOG00000010284	protein_coding	4	99937558	99999902	+	red				-0.43	0.214213	0.891804	0.000525156	1	20.4148	8.42085	11.9939	-3.57308	94
Serpinb6a	ENSRNOG00000017962	protein_coding	17	32190801	32209590	+	red				-0.46	0.178685	0.891308	0.000534532	1	15.9034	8.69781	7.20555	1.49226	94
Tmem128	ENSRNOG00000005346	protein_coding	14	77270811	77279831	-	red				-0.67	0.035023	0.891002	0.000540359	1	24.6734	8.40402	16.2694	-7.86538	94
Rps24	ENSRNOG00000010189	protein_coding	16	757403	762075	+	red				-0.49	0.147615	0.889403	0.000571626	1	18.1667	7.29494	10.8717	-3.5768	94
B3galnt1	ENSRNOG00000012019	protein_coding	2	166226754	166255302	-	red				-0.42	0.225097	0.885689	0.00064935	1	19.4373	6.97601	12.4613	-5.48533	94
Bet1	ENSRNOG00000011008	protein_coding	4	29082365	29092753	-	red				-0.33	0.347136	0.885145	0.000661342	1	16.3561	9.078	7.27815	1.79985	94
RGD1562114	ENSRNOG00000016193	protein_coding	7	12398200	12399910	-	red				-0.38	0.283177	0.884528	0.000675159	1	27.8762	10.2585	17.6177	-7.35917	94
AABR07070810.1	ENSRNOG00000061579	protein_coding	8	85489553	85490050	+	red				-0.54	0.104073	0.883623	0.000695783	0	26.9382	7.28659	19.6516	-12.365	94
AABR07064810.1	ENSRNOG00000033058	protein_coding	6	95826546	95826878	+	red				-0.52	0.12065	0.882836	0.000714092	0	19.4847	7.48013	12.0046	-4.52445	94
Maged1	ENSRNOG00000006756	protein_coding	X	63803189	63809861	-	red				-0.29	0.419389	0.882722	0.000716773	0	26.0491	10.2326	15.8165	-5.58381	94
Arf6	ENSRNOG00000004791	protein_coding	6	91697109	91698255	+	red				-0.45	0.188613	0.880791	0.000763301	0	34.2812	9.30687	24.9744	-15.6675	94
Paip2b	ENSRNOG00000014092	protein_coding	4	115487313	115516296	-	red				-0.52	0.125817	0.879353	0.000799365	0	31.3542	8.28746	23.0668	-14.7793	94
Ss18l2	ENSRNOG00000047853	protein_coding	8	130350510	130353140	+	red				-0.22	0.532591	0.879219	0.00080278	0	22.3116	9.37824	12.9333	-3.55507	94
Rheb	ENSRNOG00000050578	protein_coding	4	6827429	6873383	+	red				-0.34	0.342705	0.876814	0.000866037	0	22.2263	7.65785	14.5685	-6.91063	94
Lsm12	ENSRNOG00000020894	protein_coding	10	90105562	90127600	-	red				-0.38	0.275962	0.875603	0.000899237	0	14.6568	6.90013	7.75667	-0.856542	94
Ptges3	ENSRNOG00000002642	protein_coding	7	2479311	2497013	+	red				-0.58	0.077956	0.872032	0.00100251	0	26.9321	6.94813	19.984	-13.0359	94
Polr2m	ENSRNOG00000057676	protein_coding	8	77985190	78096390	-	red				-0.61	0.058921	0.856275	0.00156375	0	24.4647	6.71469	17.75	-11.0353	94
LOC100910245	ENSRNOG00000052455	protein_coding	X	29157470	29176539	+	red				-0.43	0.210606	0.849681	0.00185553	0	12.4069	6.15247	6.25439	-0.10192	94
Timm10b	ENSRNOG00000050846	protein_coding	1	170471238	170474113	+	red				-0.41	0.234416	0.84879	0.00189773	0	13.97	6.01155	7.95844	-1.94689	94
Mrpl42	ENSRNOG00000042740	protein_coding	7	36573654	36597462	-	red				-0.63	0.0520595	0.848278	0.00192236	0	29.5979	6.86423	22.7336	-15.8694	94
Yipf4	ENSRNOG00000005610	protein_coding	6	22126870	22138286	-	red				-0.21	0.55256	0.844867	0.00209202	0	13.5538	5.69823	7.8556	-2.15737	94
Pfdn5	ENSRNOG00000012985	protein_coding	7	143924662	143929397	+	red				-0.32	0.369899	0.843568	0.00215943	0	19.047	8.03195	11.0151	-2.98312	94
AABR07071935.1	ENSRNOG00000061441	protein_coding	X	157200568	157200981	-	red				-0.29	0.424283	0.843479	0.0021641	0	18.8838	5.96311	12.9206	-6.95753	94
Med21	ENSRNOG00000001820	protein_coding	4	180961142	180968123	+	red				-0.12	0.73543	0.834714	0.00266122	0	10.3936	4.95386	5.43976	-0.485903	94
Rps23	ENSRNOG00000016580	protein_coding	2	19823234	19824804	+	red				-0.46	0.18568	0.832051	0.00282726	0	24.3874	7.77244	16.6149	-8.84248	94
Gnpnat1	ENSRNOG00000008641	protein_coding	15	19721293	19733967	-	red				-0.67	0.0355561	0.820945	0.00360103	0	16.3821	6.30079	10.0813	-3.78047	94
Hist2h2ab	ENSRNOG00000048317	protein_coding	2	198359754	198360146	+	red				-0.43	0.212147	0.819053	0.00374649	0	13.7812	6.56607	7.21517	-0.649106	94
LOC100360449	ENSRNOG00000030476	protein_coding	3	4282236	4282814	+	red				-0.52	0.120857	0.818602	0.00378181	0	10.2695	4.79515	5.47439	-0.679232	94
Alas2	ENSRNOG00000000167	protein_coding	X	23167696	23187341	-	red				-0.54	0.104504	0.812994	0.00424092	0	10.4541	5.82194	4.63218	1.18976	94
Ywhah	ENSRNOG00000055471	protein_coding	14	83053041	83062424	-	red				-0.29	0.413779	0.798593	0.00560095	0	10.8359	4.39761	6.43827	-2.04065	94
Rab39a	ENSRNOG00000009008	protein_coding	8	58272098	58293102	-	red				-0.57	0.0863168	0.796714	0.00579881	0	14.6263	5.14761	9.47873	-4.33111	94
AABR07068536.1	ENSRNOG00000032765	protein_coding	9	106913923	106914330	-	red				-0.47	0.171489	0.794158	0.00607575	0	17.2058	4.8302	12.3756	-7.54542	94
Rps15al4	ENSRNOG00000053756	protein_coding	2	55108795	55109232	-	red				-0.28	0.437304	0.786075	0.00701377	0	12.3333	4.55653	7.77677	-3.22024	94
St6galnac4	ENSRNOG00000048870	protein_coding	3	11607225	11619593	+	red				-0.3	0.406386	0.785413	0.00709494	0	12.6569	4.38237	8.27456	-3.89219	94
Eef1akmt2	ENSRNOG00000017137	protein_coding	1	204831540	204855627	-	red				-0.23	0.513634	0.783202	0.00737058	0	7.14068	3.45885	3.68183	-0.222983	94
AC120727.1	ENSRNOG00000051858	protein_coding	X	1600790	1601395	+	red				-0.35	0.321067	0.780629	0.007701	0	10.0763	4.22007	5.85625	-1.63618	94
LOC686087	ENSRNOG00000058316	protein_coding	14	87699494	87701884	-	red				-0.41	0.234128	0.778658	0.00796098	0	14.4307	3.80222	10.6285	-6.82624	94
Arhgap8	ENSRNOG00000033570	protein_coding	7	125731275	125795980	-	red				-0.65	0.0416569	0.762766	0.0102892	0	12.0318	3.98736	8.0444	-4.05704	94
Sec22c	ENSRNOG00000047873	protein_coding	8	130324495	130338325	-	red				-0.25	0.494655	0.745749	0.0132738	0	8.24097	3.89597	4.345	-0.449032	94
Cln8	ENSRNOG00000012565	protein_coding	16	79828324	79838212	-	red				-0.32	0.372122	0.739617	0.0144834	0	8.37645	3.58021	4.79623	-1.21602	94
Tardbp	ENSRNOG00000012455	protein_coding	5	165432095	165442048	-	red				-0.68	0.0308259	0.739449	0.0145176	0	12.5901	3.69937	8.89076	-5.19139	94
Gpr183	ENSRNOG00000025094	protein_coding	15	108364701	108376221	-	red				-0.22	0.545943	0.734002	0.0156565	0	6.29307	3.18508	3.10799	0.0770901	94
AABR07007121.1	ENSRNOG00000033843	protein_coding	1	282063929	282064741	+	red				0	0.996072	0.732909	0.0158924	0	14.4531	2.37538	12.0778	-9.70238	94
Hba-a2	ENSRNOG00000047321	protein_coding	10	15589364	15590220	-	red				-0.47	0.170088	0.728321	0.0169094	0	8.92723	3.97248	4.95475	-0.982274	94
Mtrf1l	ENSRNOG00000018773	protein_coding	1	42475792	42486035	-	red				-0.38	0.281956	0.726647	0.0172914	0	9.49596	3.54045	5.95551	-2.41506	94
Rad1	ENSRNOG00000018063	protein_coding	2	60461551	60469685	+	red				-0.64	0.0480982	0.716936	0.0196267	0	14.7883	2.77435	12.014	-9.23963	94
Rad17	ENSRNOG00000018353	protein_coding	2	30634354	30664163	-	red				-0.4	0.255806	0.693208	0.0262328	0	4.38822	1.7029	2.68532	-0.98242	94
Cbx3	ENSRNOG00000011814	protein_coding	4	81244469	81257897	+	red				-0.63	0.0530745	0.680566	0.0303087	0	10.7701	2.92011	7.84996	-4.92985	94
Dyrk2	ENSRNOG00000007821	protein_coding	7	61786309	61798729	-	red				0.06	0.873055	0.680174	0.0304415	0	4.8449	1.74014	3.10476	-1.36462	94
H2afv	ENSRNOG00000052275	protein_coding	14	86687782	86706626	-	red				-0.41	0.244872	0.679259	0.0307533	0	3.95412	1.61884	2.33527	-0.716429	94
C1d	ENSRNOG00000005982	protein_coding	14	100415668	100427260	+	red				-0.04	0.915841	0.670754	0.0337546	0	6.53343	2.78128	3.75214	-0.970862	94
Rpl9	ENSRNOG00000028449	protein_coding	1	77829711	77830399	-	red				-0.35	0.319581	0.668952	0.0344151	0	5.65005	1.90146	3.74859	-1.84713	94
Leng1	ENSRNOG00000061893	protein_coding	1	64126882	64131814	+	red				0.15	0.684572	0.666856	0.0351941	0	19.5278	2.46219	17.0656	-14.6034	94
Ate1	ENSRNOG00000024414	protein_coding	1	200810771	201082727	-	red				-0.52	0.119237	0.66677	0.0352265	0	12.7113	2.16538	10.546	-8.38058	94
S100a6	ENSRNOG00000011647	protein_coding	2	190007216	190008511	+	red				-0.26	0.468988	0.666032	0.0355036	0	8.28767	2.20537	6.0823	-3.87692	94
LOC100910483	ENSRNOG00000048545	protein_coding	9	113814537	113846053	-	red				-0.08	0.827536	0.647126	0.0431213	0	12.1564	1.9021	10.2543	-8.35218	94
AABR07040855.1	ENSRNOG00000051669	protein_coding	X	112311251	112312111	+	red				-0.17	0.640038	0.643322	0.0447758	0	5.8531	2.15443	3.69867	-1.54424	94
Cldn4	ENSRNOG00000001476	protein_coding	12	24761210	24763005	+	red				0.1	0.785358	0.636616	0.0477953	0	3.54096	1.58595	1.95502	-0.369071	94
AABR07058519.1	ENSRNOG00000032777	protein_coding	7	121942684	121943121	-	red				-0.67	0.034132	0.634555	0.0487502	0	4.98922	1.78524	3.20398	-1.41874	94
Cyp2e1	ENSRNOG00000012458	protein_coding	1	213511874	213535542	+	red				0	0.991999	0.628861	0.0514535	0	7.29087	2.62058	4.67029	-2.04971	94
Lgals5	ENSRNOG00000012557	protein_coding	10	66225995	66229311	-	red				-0.56	0.0932759	0.621909	0.0548863	0	6.71468	3.27164	3.44304	-0.171399	94
Hist1h2ai	ENSRNOG00000056411	protein_coding	17	44520537	44520929	+	red				0.01	0.985418	0.617932	0.0569171	0	3.37063	1.23201	2.13862	-0.906614	94
Tmcc2	ENSRNOG00000000033	protein_coding	13	49132667	49169918	-	red				-0.12	0.751269	0.59778	0.0679687	0	6.53645	1.41416	5.12229	-3.70814	94
Hace1	ENSRNOG00000000327	protein_coding	20	50652745	50783937	+	red				-0.66	0.0366929	0.585333	0.0754489	0	7.26024	2.15735	5.10289	-2.94554	94
Hist2h2aa3	ENSRNOG00000047898	protein_coding	2	198381798	198382190	-	red				0.14	0.699272	0.585048	0.0756263	0	7.43954	2.23436	5.20518	-2.97081	94
Bbs12	ENSRNOG00000007510	protein_coding	2	124054282	124056795	+	red				-0.4	0.248965	0.580598	0.0784291	0	5.90712	1.05152	4.85559	-3.80407	94
RGD1562402	ENSRNOG00000040273	protein_coding	1	93242050	93242493	+	red				-0.44	0.205525	0.571994	0.0840364	0	7.46413	1.15716	6.30697	-5.14981	94
Zfp709l1	ENSRNOG00000048910	protein_coding	7	10418602	10430992	-	red				-0.76	0.0113309	0.555486	0.0955023	0	5.98005	1.3972	4.58285	-3.18565	94
Desi1	ENSRNOG00000005577	protein_coding	7	123238333	123259636	-	red				-0.2	0.570942	0.554872	0.095947	0	3.10363	0.909309	2.19432	-1.28502	94
Lsm5	ENSRNOG00000042126	protein_coding	4	87016003	87019219	-	red				-0.33	0.355971	0.554681	0.0960856	0	5.45028	0.599615	4.85066	-4.25105	94
Kcnj3	ENSRNOG00000005369	protein_coding	3	41019898	41181070	+	red				0.16	0.661709	0.55451	0.0962095	0	7.29954	1.3882	5.91134	-4.52313	94
H2afz	ENSRNOG00000010306	protein_coding	2	243105674	243106956	+	red				-0.53	0.113576	0.552614	0.0975933	0	4.20712	1.51264	2.69448	-1.18184	94
Cdc25b	ENSRNOG00000021248	protein_coding	3	123731539	123741339	+	red				-0.42	0.220878	0.537082	0.109406	0	4.11648	2.48746	1.62902	0.858437	94
LOC103690996	ENSRNOG00000032303	protein_coding	1	219395276	219395623	-	red				-0.47	0.174197	0.534734	0.111266	0	2.91923	0.869748	2.04948	-1.17973	94
Tnnc1	ENSRNOG00000018943	protein_coding	16	7292096	7295465	+	red				-0.09	0.80791	0.503795	0.137638	0	3.0863	0.681039	2.40526	-1.72422	94
Mcts1	ENSRNOG00000002563	protein_coding	X	124894466	124906162	+	red				-0.55	0.101091	0.497761	0.143189	0	4.35227	1.28156	3.07071	-1.78915	94
Plp2	ENSRNOG00000039496	protein_coding	X	15679254	15682652	+	red				0.24	0.51021	0.476541	0.163782	0	5.47165	1.81098	3.66067	-1.84968	94
Ncs1	ENSRNOG00000008761	protein_coding	3	10553589	10602672	-	royalblue				0.53	0.113425	0.966101	5.54541e-06	1	50.9906	12.5714	38.4192	-25.8478	56
Card19	ENSRNOG00000016560	protein_coding	17	15845931	15858771	+	royalblue				0.29	0.416227	0.953759	1.89146e-05	1	50.61	11.0691	39.541	-28.4719	56
Ccdc32	ENSRNOG00000010472	protein_coding	3	110816337	110828879	-	royalblue				0.35	0.318508	0.952442	2.11285e-05	1	46.2795	10.9128	35.3667	-24.454	56
Rfng	ENSRNOG00000050298	protein_coding	10	109943817	109966826	-	royalblue				0.46	0.177812	0.951283	2.32327e-05	1	32.1021	10.9706	21.1314	-10.1608	56
Nat8b	ENSRNOG00000056962	protein_coding	4	117789006	117790350	-	royalblue				0.46	0.182137	0.947334	3.1578e-05	1	25.0469	9.07791	15.969	-6.89107	56
Btbd10	ENSRNOG00000014341	protein_coding	1	178138565	178196294	-	royalblue				0.42	0.223313	0.943582	4.13934e-05	1	59.6908	11.1063	48.5844	-37.4781	56
Ubtd1	ENSRNOG00000013813	protein_coding	1	261229347	261280536	+	royalblue				0.45	0.195063	0.938614	5.76618e-05	1	34.515	10.3291	24.186	-13.8569	56
Tapbp	ENSRNOG00000029500	protein_coding	20	5468078	5476193	-	royalblue				0.38	0.274672	0.931954	8.63516e-05	1	52.1544	10.7766	41.3777	-30.6011	56
B4galt5	ENSRNOG00000008283	protein_coding	3	164039731	164095878	-	royalblue				0.43	0.219556	0.928826	0.000102961	1	52.8606	10.6735	42.1871	-31.5136	56
Commd7	ENSRNOG00000010538	protein_coding	3	149101243	149115209	-	royalblue				0.54	0.109363	0.927018	0.00011358	1	54.3981	10.1768	44.2213	-34.0444	56
Hagh	ENSRNOG00000014743	protein_coding	10	14216155	14230515	+	royalblue				0.36	0.303085	0.925123	0.000125546	1	35.8524	8.83982	27.0125	-18.1727	56
RT1-A1	ENSRNOG00000038999	protein_coding	20	5351605	5421098	+	royalblue				0.6	0.0638887	0.924649	0.00012868	1	37.805	8.76713	29.0379	-20.2708	56
Chmp6	ENSRNOG00000004014	protein_coding	10	109073678	109079348	+	royalblue				0.37	0.293269	0.922894	0.000140792	1	27.3383	9.08598	18.2523	-9.16633	56
Hist1h4m	ENSRNOG00000045840	protein_coding	4	170763605	170763916	-	royalblue				0.35	0.314179	0.921147	0.000153654	1	31.0967	8.64133	22.4554	-13.8141	56
Slc35a4	ENSRNOG00000002908	protein_coding	18	29506128	29509296	+	royalblue				0.28	0.42948	0.920567	0.000158111	0	41.355	8.52056	32.8344	-24.3138	56
Pgls	ENSRNOG00000018326	protein_coding	16	20020444	20025930	+	royalblue				0.38	0.278299	0.919674	0.000165166	0	39.8317	8.40103	31.4307	-23.0297	56
RT1-M6-1	ENSRNOG00000022107	protein_coding	20	2057689	2079467	+	royalblue				0.52	0.120672	0.911936	0.000236335	0	59.3563	9.45989	49.8964	-40.4365	56
Crym	ENSRNOG00000061215	protein_coding	1	189944895	189960073	-	royalblue				0.25	0.483027	0.911283	0.000243219	0	41.585	8.79027	32.7947	-24.0044	56
Lrrc41	ENSRNOG00000013642	protein_coding	5	134927609	134948529	+	royalblue				0.56	0.0915587	0.907011	0.000292011	0	24.5514	7.74231	16.8091	-9.06681	56
Nek6	ENSRNOG00000010897	protein_coding	3	22811927	22888598	+	royalblue				0.71	0.0206423	0.905626	0.000309264	0	36.4077	7.36259	29.0451	-21.6825	56
AABR07006025.1	ENSRNOG00000019293	protein_coding	1	214015219	214024153	-	royalblue				0.28	0.438101	0.897614	0.000424188	0	55.3311	7.68275	47.6484	-39.9656	56
Cryz	ENSRNOG00000028319	protein_coding	2	260884337	260911792	+	royalblue				0.47	0.166702	0.897607	0.0004243	0	27.0121	6.75838	20.2537	-13.4953	56
Srrd	ENSRNOG00000000662	protein_coding	12	50315933	50321144	+	royalblue				0.74	0.0149778	0.893077	0.000501667	0	27.8474	6.81467	21.0328	-14.2181	56
Asb6	ENSRNOG00000024786	protein_coding	3	9659710	9664318	-	royalblue				0.42	0.229647	0.886822	0.000624867	0	37.1144	7.3108	29.8036	-22.4928	56
Rnf7	ENSRNOG00000011663	protein_coding	8	104326719	104335729	-	royalblue				0.2	0.581955	0.88526	0.000658789	0	38.4828	6.7613	31.7215	-24.9602	56
Selenoo	ENSRNOG00000060120	protein_coding	7	130071122	130082014	+	royalblue				0.66	0.0381866	0.882786	0.000715252	0	45.4616	7.07421	38.3874	-31.3132	56
Hist1h4b	ENSRNOG00000048735	protein_coding	4	170092537	170092848	-	royalblue				0.36	0.313064	0.877213	0.000855304	0	26.4367	6.3167	20.12	-13.8033	56
Hnf4g	ENSRNOG00000008971	protein_coding	2	100225888	100372252	-	royalblue				0.72	0.0191274	0.870982	0.00103443	0	26.0586	5.62691	20.4317	-14.8048	56
Them6	ENSRNOG00000005929	protein_coding	7	115956276	115959453	+	royalblue				0.44	0.20309	0.869931	0.00106716	0	18.4136	5.49343	12.9202	-7.42675	56
Ppdpf	ENSRNOG00000012722	protein_coding	3	176691329	176692271	+	royalblue				0.59	0.0725663	0.86442	0.0012511	0	32.3066	6.19471	26.1119	-19.9171	56
Cdk5rap3	ENSRNOG00000048747	protein_coding	10	84780608	84789832	-	royalblue				0.28	0.431176	0.864258	0.00125684	0	18.0007	5.6133	12.3874	-6.77408	56
Casp9	ENSRNOG00000012944	protein_coding	5	160355833	160373778	+	royalblue				0.7	0.0254898	0.862448	0.00132222	0	14.6251	4.92339	9.70172	-4.77833	56
Adprhl2	ENSRNOG00000010849	protein_coding	5	144336312	144341586	-	royalblue				0.47	0.174711	0.861066	0.00137376	0	19.2471	5.60317	13.6439	-8.04072	56
Jtb	ENSRNOG00000016379	protein_coding	2	189591780	189596421	+	royalblue				0.31	0.380716	0.852941	0.00170677	0	18.6907	5.13299	13.5577	-8.42468	56
Psmb3	ENSRNOG00000052730	protein_coding	10	85646633	85653729	+	royalblue				0.27	0.449342	0.851657	0.00176429	0	29.4988	6.09041	23.4084	-17.318	56
AABR07035818.1	ENSRNOG00000059116	protein_coding	12	23463157	23469319	+	royalblue				0.54	0.110953	0.850668	0.0018095	0	10.4727	4.06469	6.40796	-2.34326	56
Gngt2	ENSRNOG00000006108	protein_coding	10	83655460	83658589	+	royalblue				0.52	0.120806	0.834686	0.00266289	0	33.1063	5.77674	27.3295	-21.5528	56
Abtb1	ENSRNOG00000015762	protein_coding	4	120778580	120784807	-	royalblue				0.32	0.371789	0.834138	0.0026965	0	45.2874	5.96188	39.3255	-33.3636	56
Ss18l1	ENSRNOG00000060010	protein_coding	3	175426752	175445222	+	royalblue				0.63	0.0508338	0.825416	0.00327331	0	19.3141	4.14846	15.1656	-11.0172	56
Get4	ENSRNOG00000001293	protein_coding	12	17469112	17486157	-	royalblue				0.32	0.36147	0.82434	0.00335009	0	24.2129	4.71741	19.4954	-14.778	56
Slc35e1	ENSRNOG00000012287	protein_coding	16	19051965	19062515	+	royalblue				0.57	0.0878501	0.813979	0.00415754	0	15.6033	3.6299	11.9734	-8.34352	56
LOC103689996	ENSRNOG00000046031	protein_coding	20	5198258	5212624	-	royalblue				0.43	0.209623	0.797434	0.00572238	0	15.2085	3.46374	11.7447	-8.281	56
[truncated: 847 more rows]

## Sheet: Table S4
Table S4. 186 non-coding (nc) genes used in WGCNA analysis identified 19 nc modules
								module eigengene correlation with SBP			gene correlation with SBP		module membership (MM)		Hub Gene	intramodular connectivity
gene symbol	Ensembl Gene Id	biotype	chr	start	end	strand	module	p<0.05	r	p-value	r	p-value	r	p-value	1=yes, 2=no	kTotal	kWithin	kOut	kDiff	module gene number
Mir568	ENSRNOG00000055598	miRNA	11	61996027	61996122	-	black				-0.17	0.630813	0.968866	3.95892e-06	1	3.14664	1.50173	1.64491	-0.143182	10
AABR07008287.2	ENSRNOG00000061261	lncRNA	2	51568669	51582499	-	black				-0.06	0.858417	0.90254	0.000350402	1	2.54429	0.935162	1.60912	-0.673962	10
LOC102551695	ENSRNOG00000055729	lncRNA	1	278513191	278525218	-	black				0.11	0.767655	0.820031	0.0036708	0	2.05115	0.654598	1.39655	-0.741953	10
AABR07066870.1	ENSRNOG00000061014	lncRNA	9	20328847	20341082	-	black				-0.32	0.361892	0.560291	0.0920676	0	0.378408	0.162509	0.215899	-0.0533903	10
AABR07062800.1	ENSRNOG00000054861	lncRNA	6	9626112	9635740	-	black				-0.14	0.697246	0.840882	0.00230372	0	2.29886	0.672786	1.62608	-0.953289	10
AABR07058441.1	ENSRNOG00000048850	lncRNA	7	116373323	116504853	-	black				0.05	0.896703	0.589892	0.0726503	0	0.295278	0.157613	0.137664	0.0199491	10
AABR07057436.2	ENSRNOG00000055483	lncRNA	7	71103074	71104417	+	black				-0.28	0.430456	0.729046	0.0167458	0	0.442552	0.262964	0.179587	0.0833771	10
AABR07044171.2	ENSRNOG00000055617	lncRNA	19	61312243	61316961	-	black				-0.19	0.595979	0.837541	0.00249275	0	3.23297	0.933851	2.29912	-1.36527	10
AABR07006328.2	ENSRNOG00000059146	lncRNA	1	229097483	229100403	+	black				-0.15	0.6883	0.744942	0.0134286	0	0.265334	0.0751181	0.190216	-0.115098	10
AABR07000411.1	ENSRNOG00000055789	lncRNA	1	12006598	12136637	+	black				-0.19	0.59445	0.899915	0.00038843	0	3.14021	1.04901	2.09121	-1.0422	10
RF00108	ENSRNOG00000058825	snoRNA	1	194917277	194917369	-	blue				-0.07	0.843178	0.892159	0.000518529	1	3.68607	3.31364	0.372427	2.94122	17
AABR07073453.1	ENSRNOG00000051701	lncRNA	8	119371728	119381600	+	blue				-0.03	0.931441	0.927672	0.000109647	1	3.30906	1.69153	1.61753	0.0740009	17
AABR07071383.1	ENSRNOG00000059497	lncRNA	8	112827490	112831002	-	blue				0.14	0.705823	0.957722	1.32812e-05	1	2.61046	1.81073	0.799732	1.011	17
AABR07060519.1	ENSRNOG00000059013	lncRNA	4	77413672	77446624	-	blue				0.09	0.796406	0.908738	0.000271502	1	3.39284	2.89288	0.499967	2.39291	17
RF00105	ENSRNOG00000058531	snoRNA	1	116751203	116751280	-	blue				0.01	0.975538	0.886615	0.000629294	0	2.99477	2.78101	0.213765	2.56724	17
Mir3557	ENSRNOG00000035517	miRNA	18	56726128	56726240	+	blue				0.43	0.213062	0.730771	0.016361	0	0.513611	0.356188	0.157423	0.198764	17
LOC102550543	ENSRNOG00000057097	lncRNA	3	3434140	3440340	+	blue				-0.58	0.0814894	0.680697	0.0302643	0	0.507525	0.216126	0.291399	-0.0752731	17
Gm25994	ENSRNOG00000045884	miRNA	10	94982505	94982605	-	blue				0.39	0.26074	0.879725	0.000789902	0	1.44787	1.01993	0.427932	0.592002	17
AABR07072639.1	ENSRNOG00000047669	lncRNA	19	37046608	37048870	+	blue				-0.54	0.107144	0.781035	0.0076482	0	0.804131	0.397312	0.40682	-0.00950834	17
AABR07071487.1	ENSRNOG00000053472	lncRNA	8	118463339	118465272	+	blue				-0.15	0.686155	0.848522	0.0019106	0	0.623795	0.215441	0.408354	-0.192914	17
AABR07066820.1	ENSRNOG00000052724	lncRNA	9	17500555	17502323	+	blue				-0.08	0.82924	0.884868	0.000667513	0	2.10721	1.06908	1.03813	0.0309503	17
AABR07049688.1	ENSRNOG00000052085	lncRNA	5	133150111	133159571	-	blue				0.17	0.632772	0.888702	0.000585741	0	1.78601	0.965201	0.820805	0.144396	17
AABR07049535.2	ENSRNOG00000061048	lncRNA	5	127122904	127123835	-	blue				0.43	0.211578	0.800367	0.00541859	0	2.22187	0.779874	1.442	-0.662123	17
AABR07043510.1	ENSRNOG00000057214	lncRNA	19	28986730	28990676	-	blue				-0.22	0.548463	0.661937	0.0370695	0	1.54593	1.0299	0.516024	0.513878	17
AABR07012475.2	ENSRNOG00000052421	lncRNA	2	196587206	196591324	+	blue				0.21	0.550835	0.782639	0.00744207	0	0.861669	0.369065	0.492604	-0.123539	17
AABR07006097.1	ENSRNOG00000057099	lncRNA	1	219752584	219758885	-	blue				-0.45	0.186777	0.741801	0.0140441	0	0.384535	0.232506	0.152029	0.0804766	17
AABR07001734.1	ENSRNOG00000054834	lncRNA	1	55707398	55754357	+	blue				0.01	0.985643	0.880513	0.000770186	0	3.57519	3.25318	0.32201	2.93117	17
RF01290	ENSRNOG00000055390	snoRNA	10	56273201	56273342	-	brown				0.18	0.628213	0.952066	2.17938e-05	1	8.02291	4.393	3.62991	0.763082	17
RF00562	ENSRNOG00000054746	snoRNA	12	52027615	52027747	+	brown				0.17	0.644548	0.969427	3.68367e-06	1	6.54142	4.41363	2.12779	2.28584	17
RF00405	ENSRNOG00000061841	snoRNA	2	71271541	71271669	+	brown				0.23	0.522301	0.944604	3.85222e-05	1	7.35648	4.12063	3.23585	0.884777	17
RF00191	ENSRNOG00000054533	snoRNA	1	225084960	225085107	-	brown				0.15	0.675663	0.932116	8.555e-05	1	5.05838	3.48293	1.57545	1.90748	17
RF01294	ENSRNOG00000052563	snoRNA	4	157233646	157233906	+	brown				0.02	0.963824	0.860209	0.00140644	0	3.86901	2.29915	1.56985	0.7293	17
RF00619	ENSRNOG00000055021	snRNA	3	6083910	6084035	-	brown				0.01	0.983917	0.840779	0.00230938	0	4.69939	2.25218	2.44721	-0.195023	17
RF00419	ENSRNOG00000060989	snoRNA	1	214429403	214429536	+	brown				0.46	0.178825	0.816115	0.00398076	0	2.30995	1.53054	0.779419	0.751118	17
RF00392	ENSRNOG00000057537	snoRNA	14	86882041	86882177	-	brown				-0.08	0.819002	0.902954	0.000344669	0	4.73339	2.6562	2.07719	0.579011	17
RF00263	ENSRNOG00000051532	snoRNA	16	20294776	20294904	+	brown				-0.08	0.832998	0.927247	0.000112187	0	5.01513	2.93366	2.08147	0.852183	17
RF00155	ENSRNOG00000060157	snoRNA	14	2861480	2861611	-	brown				0.33	0.357214	0.74763	0.0129173	0	1.94763	0.765106	1.18252	-0.417413	17
RF00092	ENSRNOG00000056834	snoRNA	11	81375575	81375703	-	brown				0.24	0.513129	0.895088	0.000466151	0	4.6879	2.76704	1.92086	0.846178	17
RF00056	ENSRNOG00000058944	snoRNA	3	154849408	154849539	-	brown				-0.04	0.922452	0.791098	0.00641965	0	2.91446	1.83508	1.07937	0.755707	17
LOC102549714	ENSRNOG00000059338	lncRNA	7	60282326	60283912	+	brown				-0.11	0.757993	0.346071	0.327306	0	0.163433	0.0930048	0.0704278	0.022577	17
LOC100911156	ENSRNOG00000060093	lncRNA	20	45681159	45684630	+	brown				0.07	0.850946	0.706204	0.0224516	0	0.746522	0.492367	0.254155	0.238212	17
AC127076.2	ENSRNOG00000059601	lncRNA	5	5055765	5065181	+	brown				0.23	0.522444	0.793786	0.00611692	0	3.78113	2.10938	1.67175	0.437629	17
AABR07065387.1	ENSRNOG00000061041	lncRNA	6	125276633	125306561	-	brown				-0.25	0.480461	0.52202	0.121682	0	0.417719	0.193452	0.224268	-0.0308159	17
AABR07002908.1	ENSRNOG00000048484	miRNA	1	88862503	88862585	+	brown				0.09	0.802929	0.604373	0.0642112	0	0.321308	0.220612	0.100697	0.119915	17
LOC102548472	ENSRNOG00000053052	lncRNA	1	45821855	45828543	-	cyan				-0.4	0.24967	0.971176	2.91673e-06	1	3.03192	1.37041	1.66151	-0.291097	6
AC115371.3	ENSRNOG00000054637	lncRNA	15	33502059	33508577	+	cyan				-0.39	0.261248	0.971423	2.81905e-06	1	2.97976	1.5089	1.47086	0.0380366	6
AABR07071904.1	ENSRNOG00000052237	lncRNA	1	94836296	94840706	+	cyan				-0.35	0.314217	0.678071	0.0311611	0	0.199346	0.0387315	0.160614	-0.121883	6
AABR07030147.1	ENSRNOG00000051234	lncRNA	10	71158140	71159498	-	cyan				-0.19	0.594361	0.929439	9.95387e-05	0	3.96358	1.03702	2.92655	-1.88953	6
AABR07007584.3	ENSRNOG00000055958	lncRNA	2	20315411	20326414	+	cyan				-0.47	0.167567	0.954119	1.83399e-05	0	2.97083	1.26622	1.70461	-0.438391	6
AABR07004221.1	ENSRNOG00000051696	lncRNA	1	130651031	130652295	-	cyan				-0.36	0.310658	0.84079	0.00230878	0	2.17118	0.578286	1.59289	-1.01461	6
RF01225	ENSRNOG00000053534	snoRNA	10	14087740	14087867	-	green				0.07	0.855008	0.975547	1.51893e-06	1	6.38848	2.2373	4.15118	-1.91388	12
RF00412	ENSRNOG00000052741	snoRNA	10	85724633	85724768	-	green				0.05	0.890951	0.984217	2.66397e-07	1	5.44658	2.54393	2.90265	-0.358719	12
RF00319	ENSRNOG00000057923	snoRNA	1	174684259	174684441	+	green				0.02	0.966968	0.92658	0.000116263	1	6.77599	1.92989	4.8461	-2.91622	12
RF00618	ENSRNOG00000057270	snRNA	13	34437754	34437878	-	green				0.23	0.51812	0.824328	0.00335098	0	1.64716	0.758055	0.889102	-0.131047	12
RF00563	ENSRNOG00000056599	snoRNA	7	31818021	31818266	-	green				-0.1	0.788045	0.891767	0.000525852	0	3.26253	1.47752	1.78501	-0.30749	12
RF00090	ENSRNOG00000061440	snoRNA	16	8337864	8338058	-	green				-0.13	0.711871	0.843536	0.00216111	0	2.75537	0.81487	1.9405	-1.12563	12
Mirlet7a1	ENSRNOG00000035632	miRNA	17	16417855	16417954	+	green				0.21	0.565138	0.42486	0.22099	0	0.0404811	0.0319128	0.00856832	0.0233445	12
LOC102554576	ENSRNOG00000051380	lncRNA	1	19638106	19640329	-	green				0.27	0.444722	0.925455	0.000123384	0	3.67256	1.96155	1.71101	0.250535	12
LOC100910915	ENSRNOG00000054141	lncRNA	10	11358253	11362764	+	green				-0.33	0.359266	0.500674	0.140492	0	0.185185	0.0226962	0.162489	-0.139793	12
AABR07060318.1	ENSRNOG00000058306	lncRNA	4	67100280	67104353	+	green				-0.03	0.933261	0.494752	0.146007	0	0.252817	0.0520797	0.200737	-0.148658	12
AABR07015081.1	ENSRNOG00000047351	miRNA	14	46655342	46655398	+	green				0.46	0.177645	0.757719	0.0111192	0	2.10772	0.648547	1.45917	-0.810624	12
AABR07015042.1	ENSRNOG00000061254	miRNA	14	46329996	46330044	-	green				0.39	0.26472	0.612674	0.0596771	0	0.134471	0.0748764	0.0595943	0.0152821	12
Kantr	ENSRNOG00000056849	lncRNA	X	22369521	22399901	-	greenyellow				-0.18	0.619586	0.956015	1.55266e-05	1	2.73405	0.971335	1.76271	-0.791379	7
AABR07024457.1	ENSRNOG00000059374	lncRNA	16	447176	511926	-	greenyellow				-0.07	0.837056	0.965094	6.22704e-06	1	2.19191	1.45714	0.734772	0.722372	7
RF00561	ENSRNOG00000051780	snoRNA	1	48200191	48200322	-	greenyellow				-0.29	0.424631	0.858601	0.00146927	0	1.86261	0.561938	1.30068	-0.738737	7
AABR07071697.1	ENSRNOG00000059784	lncRNA	8	126965955	126969779	+	greenyellow				0.1	0.775039	0.913688	0.000218556	0	1.32759	0.837714	0.489878	0.347837	7
AABR07035782.1	ENSRNOG00000057201	lncRNA	12	22380027	22389456	+	greenyellow				0.15	0.686604	0.88796	0.000600978	0	1.94081	0.849737	1.09108	-0.241341	7
AABR07010985.1	ENSRNOG00000057008	lncRNA	2	156302569	156353036	-	greenyellow				0.05	0.885022	0.930229	9.52444e-05	0	2.72585	1.32888	1.39697	-0.0680839	7
AABR07000385.2	ENSRNOG00000058425	lncRNA	1	11834038	11840581	-	greenyellow				-0.09	0.805367	0.927947	0.000108026	0	2.17316	1.10825	1.0649	0.0433512	7
AC119336.1	ENSRNOG00000036318	miRNA	10	45822490	45822595	+	grey				0.18	0.611078	0.841264	0.00228279	1	0.0944715	0.0389403	0.0555313	-0.016591	6
AABR07018087.1	ENSRNOG00000058383	lncRNA	15	38737971	38751854	+	grey				0.25	0.4824	0.858375	0.00147826	1	0.0346827	0.0214392	0.0132434	0.00819582	6
LOC102549726	ENSRNOG00000054031	lncRNA	20	4871264	4873982	-	grey				0.07	0.856789	0.605656	0.0634958	0	0.0376482	0.0280482	0.00960004	0.0184481	6
AABR07042825.1	ENSRNOG00000061468	lncRNA	19	11064146	11068377	+	grey				-0.07	0.844124	-0.442223	0.200652	0	0.207618	1.6995e-06	0.207616	-0.207615	6
AABR07021888.1	ENSRNOG00000061007	lncRNA	13	96756333	96758484	+	grey				0.15	0.686948	0.333491	0.346351	0	0.0327919	0.000171303	0.0326206	-0.0324493	6
AABR07008505.1	ENSRNOG00000036432	miRNA	2	62556301	62556406	-	grey				-0.29	0.421657	0.621625	0.0550298	0	0.0131166	0.00708591	0.0060307	0.00105522	6
AABR07053152.1	ENSRNOG00000041826	miRNA	3	94352177	94352256	-	grey60				0.29	0.413366	0.957506	1.35506e-05	1	0.591033	0.456418	0.134615	0.321804	5
Mir3556b	ENSRNOG00000035509	miRNA	13	113782577	113782683	-	grey60				0.39	0.259749	0.945105	3.71721e-05	0	0.700709	0.498422	0.202287	0.296135	5
LOC102547039	ENSRNOG00000052783	lncRNA	9	12067804	12069196	+	grey60				0.52	0.119417	0.814554	0.00410945	0	0.502214	0.16978	0.332434	-0.162653	5
AABR07058985.2	ENSRNOG00000059271	lncRNA	4	104454	109989	+	grey60				0.35	0.328708	0.830144	0.00295063	0	0.990863	0.302162	0.688701	-0.386539	5
AABR07057844.2	ENSRNOG00000061127	lncRNA	7	90421850	90423551	-	grey60				0.22	0.547108	0.8745	0.000930246	0	0.169579	0.110103	0.0594761	0.0506266	5
AABR07050423.1	ENSRNOG00000054302	lncRNA	5	164356063	164361234	-	lightcyan	yes	-0.765267	0.00989468	-0.58	0.0764873	0.918442	0.000175266	1	0.393882	0.257111	0.13677	0.120341	6
AABR07006911.1	ENSRNOG00000053954	lncRNA	1	270712141	270730856	-	lightcyan	yes	-0.765267	0.00989468	-0.75	0.0134062	0.906572	0.000297399	1	0.557916	0.447025	0.110891	0.336134	6
AC121443.1	ENSRNOG00000048091	miRNA	7	9514067	9514162	+	lightcyan	yes	-0.765267	0.00989468	-0.49	0.146815	0.626735	0.0524875	0	0.190592	0.0415271	0.149065	-0.107538	6
AABR07059372.1	ENSRNOG00000060864	lncRNA	4	16827373	16831712	+	lightcyan	yes	-0.765267	0.00989468	-0.66	0.0397187	0.844957	0.00208742	0	0.297223	0.268524	0.0286999	0.239824	6
AABR07014855.1	ENSRNOG00000054855	lncRNA	14	33960443	33961685	-	lightcyan	yes	-0.765267	0.00989468	-0.68	0.0318345	0.700375	0.0240977	0	0.353737	0.136306	0.217431	-0.0811254	6
AABR07007391.1	ENSRNOG00000058141	lncRNA	2	12127994	12130345	-	lightcyan	yes	-0.765267	0.00989468	-0.63	0.0524296	0.693529	0.0261345	0	0.103566	0.0408156	0.06275	-0.0219344	6
RF00554	ENSRNOG00000060816	snoRNA	10	56274096	56274238	-	lightgreen				-0.05	0.889426	0.959263	1.14693e-05	1	2.22438	0.839038	1.38534	-0.546303	4
RF00548	ENSRNOG00000053078	snRNA	5	150455816	150455949	-	lightgreen				0.03	0.930464	0.915928	0.000197281	0	1.26457	0.410879	0.853688	-0.442809	4
RF00004	ENSRNOG00000061106	snRNA	9	79578016	79578206	+	lightgreen				-0.01	0.970232	0.874931	0.000918045	0	1.22479	0.683768	0.541021	0.142748	4
AABR07057683.1	ENSRNOG00000060927	lncRNA	7	83989468	83991369	-	lightgreen				-0.22	0.547474	0.838833	0.00241833	0	0.453729	0.179426	0.274303	-0.0948777	4
RF00407	ENSRNOG00000061509	snoRNA	19	12755543	12755683	-	magenta				0.42	0.23188	0.96465	6.54614e-06	1	4.08513	1.89153	2.1936	-0.302067	8
AABR07015056.1	ENSRNOG00000050545	miRNA	14	46525889	46525945	+	magenta				0.34	0.336465	0.956685	1.46144e-05	1	4.14406	2.03135	2.11271	-0.081365	8
RF00414	ENSRNOG00000051585	snoRNA	12	30499634	30499768	-	magenta				0.05	0.883519	0.816663	0.00393627	0	1.19307	0.309219	0.883854	-0.574635	8
AABR07063462.1	ENSRNOG00000055154	miRNA	6	31049116	31049172	+	magenta				0.47	0.167799	0.935003	7.21541e-05	0	2.88643	1.55803	1.32841	0.229619	8
AABR07063425.2	ENSRNOG00000050156	miRNA	6	30640660	30640716	+	magenta				0.34	0.343563	0.923545	0.000136203	0	3.03398	1.50176	1.53222	-0.0304545	8
AABR07061382.2	ENSRNOG00000054709	lncRNA	4	120129194	120133017	-	magenta				0.52	0.125929	0.43602	0.207787	0	0.219744	0.114813	0.10493	0.00988296	8
AABR07044414.1	ENSRNOG00000059927	lncRNA	20	5213922	5215510	-	magenta				0.34	0.342178	0.643232	0.0448154	0	0.325032	0.180953	0.144079	0.0368744	8
AABR07015067.2	ENSRNOG00000054657	miRNA	14	46590427	46590483	+	magenta				0.36	0.306506	0.953935	1.86317e-05	0	3.76419	1.16063	2.60356	-1.44293	8
AC096301.1	ENSRNOG00000051306	lncRNA	1	260645040	260679065	-	midnightblue				-0.12	0.750137	0.981813	4.68332e-07	1	2.6437	0.850083	1.79362	-0.943537	6
AABR07064867.2	ENSRNOG00000051551	lncRNA	6	98696621	98717896	+	midnightblue				-0.33	0.34609	0.944564	3.8633e-05	1	2.56277	0.814039	1.74873	-0.934693	6
AC135741.1	ENSRNOG00000041170	miRNA	12	25105612	25105712	+	midnightblue				-0.22	0.549461	0.400127	0.251907	0	0.1864	0.0294895	0.156911	-0.127421	6
AABR07032393.1	ENSRNOG00000055190	lncRNA	18	63832841	63839026	-	midnightblue				-0.03	0.943753	0.850788	0.00180399	0	2.02957	0.473355	1.55622	-1.08286	6
AABR07031388.1	ENSRNOG00000054849	lncRNA	18	12102103	12116717	-	midnightblue				-0.17	0.639799	0.914038	0.000215123	0	1.61215	0.367974	1.24417	-0.8762	6
AABR07016856.1	ENSRNOG00000061888	lncRNA	15	2338415	2346171	-	midnightblue				-0.22	0.54424	0.887243	0.000615953	0	0.871243	0.195269	0.675974	-0.480705	6
AABR07069008.2	ENSRNOG00000060517	lncRNA	8	5151888	5155132	-	pink				-0.15	0.684614	0.956716	1.45733e-05	1	1.76743	1.03648	0.730951	0.30553	9
AABR07006327.1	ENSRNOG00000041469	miRNA	1	229065931	229066050	-	pink				-0.13	0.713011	0.952624	2.08111e-05	1	3.05841	1.49022	1.56819	-0.077971	9
Mir3074	ENSRNOG00000035568	miRNA	17	823940	824056	-	pink				0.17	0.642743	0.822098	0.00351432	0	2.59726	0.603558	1.9937	-1.39014	9
Mir27b	ENSRNOG00000035576	miRNA	17	823461	823557	+	pink				-0.12	0.743923	0.868698	0.00110646	0	3.63515	0.851467	2.78368	-1.93222	9
AC141169.2	ENSRNOG00000059041	lncRNA	9	69896213	69903782	+	pink				-0.04	0.918625	0.927908	0.000108253	0	4.21533	1.41351	2.80182	-1.3883	9
AABR07069008.3	ENSRNOG00000061918	lncRNA	8	5159163	5175804	-	pink				-0.23	0.520237	0.838601	0.00243157	0	0.341594	0.209537	0.132057	0.0774806	9
AABR07027272.1	ENSRNOG00000051772	lncRNA	17	22252020	22263289	-	pink				-0.01	0.969927	0.718648	0.0192	0	1.06027	0.160565	0.899708	-0.739143	9
AABR07006888.1	ENSRNOG00000061256	lncRNA	1	262847720	262854734	-	pink				-0.03	0.941801	0.913948	0.000216	0	2.72958	1.18806	1.54153	-0.353469	9
AABR07001662.1	ENSRNOG00000054056	lncRNA	1	54879971	54883562	-	pink				0.01	0.986124	0.910001	0.000257174	0	2.50946	1.12229	1.38717	-0.264883	9
AABR07035802.1	ENSRNOG00000052918	lncRNA	12	22790854	22796377	-	purple	yes	-0.741178	0.0141684	-0.6	0.0649538	0.847571	0.00195668	1	0.608829	0.216741	0.392088	-0.175348	7
AABR07006860.2	ENSRNOG00000053424	miRNA	1	260832285	260832421	+	purple	yes	-0.741178	0.0141684	-0.77	0.00926039	0.949712	2.6325e-05	1	0.987574	0.594058	0.393516	0.200542	7
RF01299	ENSRNOG00000053621	snoRNA	11	81378396	81378464	-	purple	yes	-0.741178	0.0141684	-0.58	0.0790967	0.723282	0.0180774	0	0.392783	0.149932	0.242851	-0.0929188	7
AC108574.1	ENSRNOG00000057903	lncRNA	11	60043639	60051725	+	purple	yes	-0.741178	0.0141684	-0.48	0.165047	0.797234	0.00574356	0	0.243727	0.202339	0.0413887	0.16095	7
AC091481.2	ENSRNOG00000061402	lncRNA	7	107864977	107866426	+	purple	yes	-0.741178	0.0141684	-0.46	0.183227	0.706627	0.0223354	0	0.112306	0.0278017	0.0845043	-0.0567026	7
AABR07021465.2	ENSRNOG00000058710	lncRNA	13	73867554	73868780	-	purple	yes	-0.741178	0.0141684	-0.28	0.425054	0.499858	0.141244	0	0.0882041	0.0203125	0.0678916	-0.0475791	7
AABR07004221.2	ENSRNOG00000057208	lncRNA	1	130544421	130715502	-	purple	yes	-0.741178	0.0141684	-0.88	0.00088287	0.845956	0.00203671	0	0.763989	0.381763	0.382226	-0.000463732	7
RF01296	ENSRNOG00000060559	snoRNA	4	157700593	157700920	-	red				-0.2	0.588305	0.937168	6.31786e-05	1	3.43816	1.70547	1.73268	-0.0272088	12
RF00567	ENSRNOG00000052573	snoRNA	3	138393201	138393439	-	red				-0.19	0.595969	0.932428	8.40226e-05	1	3.13668	1.57385	1.56283	0.0110253	12
RF00045	ENSRNOG00000061536	snoRNA	5	150529715	150529928	-	red				-0.19	0.591232	0.936837	6.44951e-05	1	5.0842	1.13446	3.94974	-2.81529	12
RF00099	ENSRNOG00000056397	snoRNA	1	224923832	224923957	+	red				-0.5	0.143762	0.872024	0.00100273	0	1.3017	0.588931	0.712773	-0.123842	12
LOC102556085	ENSRNOG00000052651	lncRNA	3	114650518	114652214	+	red				-0.27	0.45228	0.220705	0.540047	0	0.0347094	0.0281261	0.00658337	0.0215427	12
AABR07062344.2	ENSRNOG00000059558	lncRNA	4	170075188	170077752	-	red				-0.34	0.332316	0.84225	0.00222939	0	0.885289	0.583444	0.301844	0.2816	12
AABR07036010.1	ENSRNOG00000060882	lncRNA	12	30502006	30510053	+	red				-0.12	0.748028	0.792989	0.00620554	0	1.56635	0.60772	0.958634	-0.350915	12
AABR07027722.1	ENSRNOG00000036397	miRNA	17	42324579	42324684	-	red				-0.75	0.0123997	0.451164	0.190621	0	0.372605	0.178552	0.194054	-0.0155018	12
AABR07018504.1	ENSRNOG00000054268	lncRNA	15	62346254	62382236	+	red				-0.27	0.442636	0.412187	0.236547	0	0.101997	0.033699	0.0682982	-0.0345992	12
AABR07008287.1	ENSRNOG00000056600	lncRNA	2	51597524	51613880	-	red				-0.52	0.122398	0.67378	0.0326651	0	0.896503	0.464722	0.43178	0.0329417	12
AABR07005837.2	ENSRNOG00000054093	lncRNA	1	202707512	202714441	-	red				-0.34	0.334876	0.611275	0.0604257	0	0.150277	0.121887	0.02839	0.0934973	12
AABR07002677.2	ENSRNOG00000060041	lncRNA	1	80372505	80382703	+	red				-0.37	0.295512	0.58455	0.0759369	0	0.272592	0.17479	0.0978022	0.076988	12
AC114389.2	ENSRNOG00000056441	lncRNA	1	48266175	48268053	-	salmon				0.34	0.333636	0.93513	7.16048e-05	1	1.14201	0.671947	0.470065	0.201882	6
AABR07063425.1	ENSRNOG00000046707	miRNA	6	30641117	30641173	+	salmon				0.45	0.196709	0.988653	7.15337e-08	1	1.46228	0.791289	0.670995	0.120294	6
RF00399	ENSRNOG00000053898	snoRNA	2	227719170	227719299	-	salmon				0.2	0.569967	0.798465	0.00561428	0	0.250425	0.188042	0.0623829	0.125659	6
AABR07062920.1	ENSRNOG00000052333	miRNA	6	15190486	15190630	+	salmon				0.63	0.0529346	0.766553	0.00969583	0	0.606705	0.197854	0.408851	-0.210997	6
AABR07053850.1	ENSRNOG00000059311	lncRNA	3	130961803	130965743	+	salmon				0.07	0.840748	0.794107	0.00608142	0	0.327131	0.122703	0.204429	-0.081726	6
AABR07021996.1	ENSRNOG00000051880	lncRNA	13	101936929	101974632	+	salmon				0.23	0.531705	0.532785	0.112825	0	0.11713	0.0210684	0.0960613	-0.074993	6
AABR07059258.1	ENSRNOG00000060937	lncRNA	4	12366293	12472658	-	tan				0.25	0.482943	0.951564	2.27077e-05	1	2.68967	0.749773	1.9399	-1.19012	7
AABR07021503.1	ENSRNOG00000051166	lncRNA	13	75158130	75172023	+	tan				0.23	0.523185	0.960692	9.96038e-06	1	3.40701	0.971256	2.43575	-1.4645	7
Mirlet7f1	ENSRNOG00000035538	miRNA	17	16418217	16418313	-	tan				0.23	0.522504	0.723266	0.0180814	0	0.27506	0.0273079	0.247752	-0.220444	7
AABR07069454.1	ENSRNOG00000059163	lncRNA	8	23178097	23181310	+	tan				0.03	0.940145	0.779158	0.00789447	0	2.00803	0.209013	1.79902	-1.59	7
AABR07057510.1	ENSRNOG00000058442	lncRNA	7	75167065	75170461	-	tan				0.02	0.96183	0.74356	0.0136972	0	0.220559	0.0391563	0.181403	-0.142247	7
AABR07031399.1	ENSRNOG00000060341	lncRNA	18	12224514	12284188	-	tan				0.3	0.397045	0.923009	0.000139972	0	2.17134	0.707042	1.46429	-0.757252	7
AABR07013477.2	ENSRNOG00000059314	lncRNA	2	239058041	239067584	+	tan				0.48	0.165024	0.921137	0.000153736	0	2.02248	0.805595	1.21689	-0.41129	7
LOC103690137	ENSRNOG00000054733	lncRNA	3	50656125	50658546	+	turquoise	yes	0.733032	0.0158657	0.65	0.0431063	0.928067	0.000107325	1	2.20774	2.04507	0.162668	1.8824	25
LOC102554608	ENSRNOG00000057904	lncRNA	15	4506158	4510505	+	turquoise	yes	0.733032	0.0158657	0.71	0.0206961	0.97714	1.16226e-06	1	4.65295	4.46183	0.191112	4.27072	25
LOC102549636	ENSRNOG00000060067	lncRNA	3	177389703	177392442	+	turquoise	yes	0.733032	0.0158657	0.78	0.00836985	0.937007	6.38182e-05	1	3.83913	3.7034	0.135725	3.56768	25
LOC100911405	ENSRNOG00000052995	lncRNA	18	12140400	12146683	+	turquoise	yes	0.733032	0.0158657	0.7	0.0248598	0.932948	8.15151e-05	1	3.99926	3.88937	0.10989	3.77948	25
AABR07044635.1	ENSRNOG00000058683	lncRNA	20	14045726	14046536	-	turquoise	yes	0.733032	0.0158657	0.77	0.00847402	0.926364	0.000117608	1	2.21173	2.0146	0.197129	1.81747	25
AABR07024542.1	ENSRNOG00000058571	lncRNA	16	4439102	4446046	+	turquoise	yes	0.733032	0.0158657	0.81	0.00479152	0.88849	0.000590067	1	2.73573	2.66386	0.0718715	2.59198	25
RF00287	ENSRNOG00000055652	snoRNA	13	78854049	78854109	+	turquoise	yes	0.733032	0.0158657	0.39	0.271134	0.804268	0.00503269	0	0.356334	0.342504	0.0138305	0.328673	25
RF00066	ENSRNOG00000053671	snRNA	9	20279628	20279689	+	turquoise	yes	0.733032	0.0158657	0.37	0.299039	0.591121	0.0719077	0	0.204976	0.148188	0.0567883	0.0913994	25
LOC108352756	ENSRNOG00000054521	lncRNA	14	60349013	60359556	+	turquoise	yes	0.733032	0.0158657	0.76	0.0106427	0.817413	0.00387603	0	2.10551	1.80781	0.297696	1.51012	25
LOC100912181	ENSRNOG00000051251	lncRNA	10	70509758	70512820	+	turquoise	yes	0.733032	0.0158657	0.23	0.518532	0.617045	0.0573763	0	0.202657	0.131319	0.0713386	0.05998	25
AC134759.1	ENSRNOG00000057198	lncRNA	1	82371389	82373255	+	turquoise	yes	0.733032	0.0158657	0.18	0.61857	0.669181	0.0343307	0	0.74224	0.163037	0.579203	-0.416166	25
AC128792.1	ENSRNOG00000036301	miRNA	1	101448331	101448436	-	turquoise	yes	0.733032	0.0158657	0.02	0.964884	0.533509	0.112244	0	0.354489	0.0991601	0.255329	-0.156169	25
AC125248.1	ENSRNOG00000060829	lncRNA	18	29535280	29543121	+	turquoise	yes	0.733032	0.0158657	0.72	0.0183584	0.876101	0.000885461	0	2.36226	2.28782	0.0744434	2.21337	25
AABR07069473.1	ENSRNOG00000056108	lncRNA	8	23492466	23562299	+	turquoise	yes	0.733032	0.0158657	0.49	0.149738	0.656784	0.0391053	0	0.441586	0.183705	0.257881	-0.0741762	25
AABR07058656.1	ENSRNOG00000053803	lncRNA	7	129842147	129856582	+	turquoise	yes	0.733032	0.0158657	0.61	0.0604241	0.792255	0.00628811	0	0.623694	0.561094	0.0625999	0.498494	25
AABR07044001.4	ENSRNOG00000058847	lncRNA	19	52051267	52061809	-	turquoise	yes	0.733032	0.0158657	0.45	0.188436	0.793768	0.00611885	0	1.14652	0.994752	0.15177	0.842982	25
AABR07027240.1	ENSRNOG00000057369	lncRNA	17	20826564	20828553	-	turquoise	yes	0.733032	0.0158657	0.74	0.0143071	0.887511	0.000610308	0	3.02645	2.94433	0.0821247	2.8622	25
AABR07016865.1	ENSRNOG00000051560	lncRNA	15	2547616	2550043	+	turquoise	yes	0.733032	0.0158657	0.37	0.294938	0.528048	0.116671	0	0.462171	0.108933	0.353239	-0.244306	25
AABR07016578.2	ENSRNOG00000054531	lncRNA	14	105138086	105141787	-	turquoise	yes	0.733032	0.0158657	0.72	0.0194261	0.652071	0.0410323	0	0.282273	0.204945	0.0773286	0.127616	25
AABR07013165.1	ENSRNOG00000060844	lncRNA	2	225801121	225803115	-	turquoise	yes	0.733032	0.0158657	0.27	0.451408	0.793959	0.00609775	0	0.5445	0.519515	0.0249845	0.494531	25
AABR07012065.1	ENSRNOG00000056112	lncRNA	2	184692634	184694181	-	turquoise	yes	0.733032	0.0158657	0.46	0.183232	0.626736	0.0524873	0	0.106876	0.0680985	0.038778	0.0293205	25
AABR07006120.1	ENSRNOG00000056396	lncRNA	1	222969448	222975509	-	turquoise	yes	0.733032	0.0158657	0.7	0.023469	0.874763	0.000922786	0	3.08882	2.92846	0.160358	2.7681	25
AABR07004241.1	ENSRNOG00000055614	lncRNA	1	132343795	132349092	-	turquoise	yes	0.733032	0.0158657	0.56	0.0893022	0.534667	0.111319	0	0.362449	0.105923	0.256526	-0.150603	25
AABR07004228.1	ENSRNOG00000059662	lncRNA	1	131380879	131431948	-	turquoise	yes	0.733032	0.0158657	0.57	0.0853717	0.734442	0.0155623	0	1.68036	0.818399	0.86196	-0.0435605	25
AABR07001025.1	ENSRNOG00000057928	lncRNA	1	34269359	34271920	-	turquoise	yes	0.733032	0.0158657	0.64	0.0467831	0.847284	0.00197074	0	3.10549	3.01424	0.0912423	2.923	25
AC111831.1	ENSRNOG00000054592	lncRNA	6	8175586	8201898	-	yellow				-0.36	0.311582	0.929235	0.000100668	1	2.20612	1.44909	0.75703	0.69206	15
AABR07057510.3	ENSRNOG00000061463	lncRNA	7	75228175	75249069	+	yellow				-0.49	0.151331	0.927507	0.000110628	1	1.68961	0.973661	0.715946	0.257716	15
AABR07012100.2	ENSRNOG00000054907	lncRNA	2	185437773	185438589	-	yellow				-0.47	0.16702	0.951777	2.23172e-05	1	0.845712	0.659001	0.18671	0.472291	15
AABR07005794.1	ENSRNOG00000060009	lncRNA	1	200364371	200373126	+	yellow				-0.16	0.667334	0.916193	0.000194869	1	1.39653	1.13445	0.262075	0.872379	15
RF00592	ENSRNOG00000055990	snoRNA	13	78854343	78854408	+	yellow				-0.3	0.407091	0.626851	0.0524307	0	0.359556	0.170696	0.18886	-0.0181643	15
LOC102549869	ENSRNOG00000052695	lncRNA	X	28686163	28698844	-	yellow				-0.1	0.776529	0.594519	0.0698799	0	0.120394	0.0440493	0.076345	-0.0322957	15
AABR07071328.1	ENSRNOG00000043551	miRNA	8	109711133	109711237	+	yellow				-0.03	0.937856	0.835983	0.00258461	0	0.759033	0.456219	0.302815	0.153404	15
AABR07065274.1	ENSRNOG00000060324	lncRNA	6	118507947	118519172	+	yellow				-0.51	0.130221	0.727492	0.017098	0	1.73204	0.467435	1.26461	-0.797174	15
AABR07051310.1	ENSRNOG00000052734	lncRNA	3	4762148	4766540	-	yellow				-0.65	0.0399133	0.863779	0.0012739	0	0.805867	0.576896	0.228972	0.347924	15
AABR07051177.1	ENSRNOG00000058456	lncRNA	3	8611	10251	+	yellow				-0.08	0.833747	0.857455	0.00151528	0	1.47425	0.527869	0.946382	-0.418513	15
AABR07044794.1	ENSRNOG00000056554	lncRNA	20	20892123	20894849	+	yellow				-0.34	0.339575	0.78045	0.0077243	0	3.11801	1.01008	2.10793	-1.09785	15
AABR07036556.1	ENSRNOG00000056283	lncRNA	12	48052448	48063926	-	yellow				-0.02	0.95663	0.841069	0.00229343	0	2.58984	0.991504	1.59834	-0.606833	15
AABR07034679.1	ENSRNOG00000052500	lncRNA	11	83801169	83814766	+	yellow				-0.44	0.197625	0.823642	0.00340067	0	0.673453	0.425793	0.24766	0.178133	15
AABR07028995.1	ENSRNOG00000048247	miRNA	10	1715352	1715417	-	yellow				0.09	0.800281	0.700993	0.0239195	0	0.428515	0.295177	0.133338	0.16184	15
AABR07008142.2	ENSRNOG00000052560	lncRNA	2	45616187	45619717	-	yellow				-0.14	0.691454	0.773765	0.00863321	0	1.5509	0.839078	0.711821	0.127257	15

## Sheet: Table S5
Table S5. 210 miRNAs used in WGCNA analysis identified seven miRNA modules
		module eigengene correlation with SBP			gene correlation with SBP		module membership (MM)		Hub Gene	intramodular connectivity
gene symbol	module	p<0.05	r	p-value	r	p-value	r	p-value	1=yes, 2=no	kTotal	kWithin	kOut	kDiff	module gene number
rno-miR-99b-3p	blue				0.24	0.511441	0.980616	6.03442e-07	1	17.9077	14.9093	2.9984	11.9109	43
rno-miR-423-3p	blue				0.3	0.399398	0.980089	6.7131e-07	1	17.48	15.1976	2.28243	12.9152	43
rno-miR-361-3p	blue				0.29	0.412405	0.98485	2.26305e-07	1	21.4125	15.2079	6.20459	9.00329	43
rno-miR-25-5p	blue				0.42	0.228487	0.982714	3.82615e-07	1	16.8838	12.9529	3.93087	9.02205	43
rno-miR-181a-5p	blue				0.24	0.496575	0.980796	5.81386e-07	1	20.3677	15.0435	5.32426	9.71921	43
rno-miR-149-5p	blue				0.25	0.47755	0.987804	9.53868e-08	1	19.5292	16.6577	2.87155	13.7861	43
rno-miR-139-5p	blue				0.23	0.525764	0.984966	2.19506e-07	1	21.1572	15.7613	5.39585	10.3655	43
rno-miR-106b-3p	blue				0.24	0.51056	0.983555	3.13671e-07	1	18.7432	15.6334	3.10977	12.5237	43
rno-let-7e-3p	blue				0.32	0.369918	0.989024	6.26694e-08	1	20.891	15.629	5.26199	10.367	43
rno-let-7d-3p	blue				0.34	0.333296	0.980482	6.20192e-07	1	17.0474	14.7447	2.30274	12.442	43
rno-let-7b-3p	blue				0.3	0.400175	0.982983	3.59407e-07	1	20.3659	16.0348	4.33105	11.7038	43
rno-miR-99b-5p	blue				0.2	0.58211	0.962957	7.8772e-06	0	14.4199	12.8895	1.53039	11.3591	43
rno-miR-92b-3p	blue				0.31	0.388169	0.979909	6.95776e-07	0	14.0387	12.4818	1.55686	10.925	43
rno-miR-92a-3p	blue				0.36	0.312855	0.971126	2.93689e-06	0	14.9996	13.0985	1.90105	11.1975	43
rno-miR-877	blue				0.46	0.18265	0.953545	1.92622e-05	0	13.6427	9.03376	4.60894	4.42482	43
rno-miR-6216	blue				0.5	0.145155	0.890294	0.000554044	0	4.4691	2.64694	1.82216	0.824777	43
rno-miR-501-5p	blue				0.54	0.108312	0.725167	0.0176341	0	0.35061	0.203474	0.147136	0.0563384	43
rno-miR-496-3p	blue				0.38	0.274081	0.777063	0.00817585	0	0.538194	0.448934	0.0892604	0.359674	43
rno-miR-494-3p	blue				0.12	0.738013	0.847435	0.0019633	0	2.17647	1.75845	0.418024	1.34042	43
rno-miR-486	blue				-0.18	0.616732	0.734738	0.0154991	0	0.684827	0.333645	0.351182	-0.0175371	43
rno-miR-455-3p	blue				0.27	0.452952	0.968072	4.3746e-06	0	17.7585	13.7693	3.98919	9.78012	43
rno-miR-365-3p	blue				0.54	0.107596	0.948758	2.83488e-05	0	13.0735	7.91065	5.16283	2.74782	43
rno-miR-3589	blue				0.29	0.424112	0.958125	1.27885e-05	0	12.5933	9.24718	3.34612	5.90106	43
rno-miR-342-3p	blue				0.34	0.340603	0.933426	7.92635e-05	0	12.7314	7.00873	5.7227	1.28603	43
rno-miR-29b-5p	blue				0.38	0.282204	0.917595	0.000182466	0	7.80795	4.95428	2.85367	2.10061	43
rno-miR-292-5p	blue				0.36	0.307265	0.94993	2.58797e-05	0	10.3773	8.57166	1.80566	6.766	43
rno-miR-28-3p	blue				0.22	0.546622	0.975203	1.60553e-06	0	17.9644	13.6075	4.35692	9.25061	43
rno-miR-222-3p	blue				0.18	0.612977	0.959883	1.07954e-05	0	14.5173	11.3704	3.14692	8.22344	43
rno-miR-205	blue				0.33	0.354968	0.976213	1.36112e-06	0	15.7183	12.1075	3.61079	8.49675	43
rno-miR-1956-3p	blue				0.42	0.231891	0.832828	0.00277804	0	1.54015	1.33642	0.20373	1.13269	43
rno-miR-195-3p	blue				0.22	0.541269	0.972569	2.39636e-06	0	16.1129	13.6442	2.46866	11.1755	43
rno-miR-18a-3p	blue				0.29	0.414754	0.901128	0.000370504	0	5.93841	4.41783	1.52058	2.89725	43
rno-miR-181a-2-3p	blue				0.22	0.541185	0.972389	2.4596e-06	0	15.8695	13.4786	2.39094	11.0876	43
rno-miR-150-5p	blue				0.49	0.154373	0.92906	0.000101647	0	9.20327	5.79053	3.41274	2.37778	43
rno-miR-150-3p	blue				0.11	0.755264	0.817938	0.00383426	0	1.31717	1.06213	0.255044	0.807084	43
rno-miR-146b-3p	blue				0.35	0.327239	0.932954	8.14864e-05	0	11.3086	7.20368	4.10494	3.09874	43
rno-miR-140-3p	blue				0.47	0.17273	0.965677	5.82519e-06	0	13.7133	10.0647	3.6486	6.41606	43
rno-miR-1306-5p	blue				0.57	0.0886756	0.803867	0.00507142	0	1.37432	0.872687	0.501636	0.371051	43
rno-miR-1306-3p	blue				0.51	0.127771	0.870392	0.0010527	0	2.85229	2.31403	0.538259	1.77577	43
rno-miR-127-3p	blue				0.6	0.0686649	0.818785	0.0037675	0	2.42111	1.23397	1.18714	0.0468227	43
rno-miR-125b-2-3p	blue				0.17	0.629281	0.964185	6.89331e-06	0	16.3044	12.1817	4.12272	8.05893	43
rno-let-7b-5p	blue				0.22	0.546981	0.956443	1.49392e-05	0	11.3665	10.0584	1.30817	8.7502	43
p-rno-miR-24	blue				0.23	0.513846	0.927694	0.000109518	0	8.27394	6.08194	2.192	3.88994	43
rno-miR-702-3p	brown				0.34	0.339296	0.97472	1.73328e-06	1	16.164	7.2196	8.9444	-1.72481	24
rno-miR-423-5p	brown				0.35	0.321292	0.982554	3.96836e-07	1	13.3723	7.36416	6.00811	1.35605	24
rno-miR-339-5p	brown				0.4	0.253757	0.988153	8.49562e-08	1	14.0629	6.92239	7.14053	-0.218141	24
rno-miR-331-3p	brown				0.49	0.152058	0.977859	1.02369e-06	1	11.5231	6.42711	5.09603	1.33107	24
rno-miR-3102	brown				0.38	0.285543	0.9848	2.29294e-07	1	15.13	7.42575	7.70426	-0.278503	24
rno-miR-30c-5p	brown				0.37	0.286397	0.979598	7.39562e-07	1	20.6249	7.08517	13.5397	-6.45451	24
rno-miR-874-3p	brown				0.2	0.589177	0.898561	0.000409192	0	2.49261	1.6218	0.870816	0.750979	24
rno-miR-758-3p	brown				0.25	0.491107	0.843968	0.00213849	0	1.83001	0.670962	1.15905	-0.488087	24
rno-miR-664-3p	brown				0.33	0.35048	0.918141	0.000177802	0	2.74296	2.21507	0.527894	1.68718	24
rno-miR-6315	brown				0.38	0.278716	0.905532	0.000310467	0	2.36413	1.64691	0.717224	0.929683	24
rno-miR-532-3p	brown				0.29	0.421542	0.966174	5.49878e-06	0	19.9331	6.65703	13.2761	-6.61903	24
rno-miR-484	brown				0.14	0.707863	0.959827	1.08553e-05	0	11.2552	5.4579	5.79734	-0.339439	24
rno-miR-425-5p	brown				0.25	0.487888	0.922126	0.000146341	0	7.58017	2.80481	4.77536	-1.97054	24
rno-miR-410-3p	brown				0.14	0.706053	0.880361	0.000773944	0	1.38918	1.0775	0.311682	0.765816	24
rno-miR-409a-5p	brown				0.25	0.482216	0.811706	0.00435173	0	0.816526	0.472707	0.343819	0.128887	24
rno-miR-3541	brown				0.6	0.0679269	0.815428	0.00403706	0	1.65444	0.638503	1.01594	-0.377433	24
rno-miR-34b-3p	brown				0.56	0.0921419	0.928908	0.000102497	0	7.67518	2.85698	4.8182	-1.96123	24
rno-miR-329-3p	brown				0.05	0.884531	0.870704	0.00104303	0	1.76958	1.10641	0.663169	0.443244	24
rno-miR-324-3p	brown				0.37	0.285771	0.939698	5.37689e-05	0	10.6625	3.88035	6.78212	-2.90176	24
rno-miR-30d-5p	brown				0.18	0.610936	0.963363	7.54105e-06	0	13.2407	6.06328	7.17738	-1.1141	24
rno-miR-214-3p	brown				0.46	0.185299	0.934451	7.45888e-05	0	6.81017	3.24401	3.56617	-0.32216	24
rno-miR-193b-3p	brown				0.39	0.260295	0.967348	4.78053e-06	0	13.1306	5.1478	7.98281	-2.83501	24
rno-miR-1249	brown				0.27	0.453685	0.960523	1.01306e-05	0	6.32292	4.59813	1.72479	2.87334	24
rno-let-7a-2-3p	brown				0.37	0.288607	0.909384	0.000264103	0	6.14326	2.22721	3.91604	-1.68883	24
rno-miR-652-3p	green				0.46	0.176457	0.961032	9.62357e-06	1	4.189	1.74816	2.44084	-0.692686	11
rno-miR-218a-1-3p	green				0.19	0.590435	0.962154	8.57416e-06	1	2.1003	1.16409	0.936212	0.227878	11
rno-miR-15b-5p	green				0.43	0.216613	0.959342	1.13819e-05	1	9.23766	2.28306	6.9546	-4.67154	11
rno-miR-93-3p	green				0.44	0.208818	0.956149	1.53417e-05	0	9.83318	2.30592	7.52726	-5.22135	11
rno-miR-874-5p	green				0.27	0.456339	0.926208	0.000118588	0	1.27494	0.712931	0.56201	0.150921	11
rno-miR-3542	green				0.34	0.332356	0.888917	0.000581385	0	2.19517	0.701199	1.49397	-0.792775	11
rno-miR-292-3p	green				0.07	0.840336	0.739903	0.0144252	0	0.0717195	0.0454271	0.0262924	0.0191347	11
rno-miR-23b-3p	green				0.28	0.439187	0.923838	0.000134177	0	1.23931	0.620156	0.619158	0.000998081	11
rno-miR-23a-3p	green				0.29	0.417078	0.750346	0.0124147	0	0.486042	0.0714847	0.414557	-0.343072	11
rno-miR-212-3p	green				0.56	0.0948479	0.742238	0.0139573	0	0.0720903	0.0276342	0.0444562	-0.016822	11
rno-miR-132-3p	green				0.41	0.24076	0.950812	2.41296e-05	0	3.49617	1.58353	1.91264	-0.329116	11
rno-miR-199a-5p	grey	yes	0.874646	0.000926095	0.7	0.0231118	0.875805	0.000893629	1	0.0440747	0.00614867	0.037926	-0.0317774	6
rno-miR-182	grey	yes	0.874646	0.000926095	0.88	0.000819915	0.861274	0.00136591	1	0.162667	0.148666	0.0140018	0.134664	6
rno-miR-6215	grey	yes	0.874646	0.000926095	0.38	0.277836	0.694939	0.0257056	0	0.255062	0.000625859	0.254437	-0.253811	6
rno-miR-299a-5p	grey	yes	0.874646	0.000926095	0.07	0.842883	0.291182	0.414353	0	0.0512842	1.26158e-05	0.0512716	-0.051259	6
rno-miR-201-3p	grey	yes	0.874646	0.000926095	0.84	0.00248462	0.719251	0.0190514	0	0.00796208	0.000179063	0.00778302	-0.00760396	6
rno-miR-130a-5p	grey	yes	0.874646	0.000926095	0.76	0.0115295	0.853436	0.00168493	0	0.160552	0.144242	0.0163097	0.127933	6
rno-miR-345-5p	red				0.59	0.0707929	0.968891	3.94645e-06	1	2.61432	1.76547	0.848842	0.916631	11
rno-miR-326-3p	red				0.57	0.0840054	0.978468	9.16337e-07	1	4.82971	2.01191	2.8178	-0.805886	11
rno-miR-145-5p	red				0.5	0.138214	0.952392	2.12159e-05	1	7.64868	1.26888	6.3798	-5.11091	11
rno-miR-872-3p	red				0.5	0.136776	0.933946	7.68651e-05	0	1.25559	1.1269	0.128687	0.998213	11
rno-miR-425-3p	red				0.32	0.364414	0.931999	8.61296e-05	0	2.13137	1.02899	1.10238	-0.0733944	11
rno-miR-3547	red				0.37	0.296629	0.788607	0.0067096	0	0.405007	0.190919	0.214088	-0.0231685	11
rno-miR-324-5p	red				0.45	0.188407	0.865749	0.00120477	0	0.697178	0.330922	0.366256	-0.0353339	11
rno-miR-192-3p	red				0.43	0.21254	0.949823	2.60982e-05	0	1.67826	1.2701	0.408168	0.861927	11
rno-miR-183-3p	red				0.7	0.0251928	0.888674	0.000586324	0	1.76733	0.521485	1.24585	-0.724364	11
rno-miR-181c-5p	red				0.46	0.186027	0.809877	0.00451271	0	0.190446	0.0734282	0.117017	-0.0435892	11
rno-miR-107-3p	red				0.6	0.0656583	0.874578	0.000928029	0	0.781198	0.725184	0.0560139	0.66917	11
rno-miR-872-5p	turquoise				-0.32	0.366967	0.994622	3.63729e-09	1	54.9923	51.9493	3.04302	48.9063	101
rno-miR-7a-5p	turquoise				-0.33	0.351574	0.99457	3.77854e-09	1	54.1126	51.0523	3.06031	47.992	101
rno-miR-542-3p	turquoise				-0.33	0.354922	0.991745	2.01151e-08	1	52.9748	49.7162	3.25857	46.4576	101
rno-miR-532-5p	turquoise				-0.31	0.382658	0.999106	2.78832e-12	1	56.5407	54.7663	1.77436	52.9919	101
rno-miR-499-5p	turquoise				-0.35	0.31653	0.99373	6.70987e-09	1	51.7343	49.6078	2.1265	47.4813	101
rno-miR-455-5p	turquoise				-0.28	0.436473	0.992782	1.17708e-08	1	50.5133	49.5376	0.975657	48.562	101
rno-miR-450a-5p	turquoise				-0.33	0.350143	0.991537	2.2213e-08	1	52.1659	49.0059	3.16006	45.8458	101
rno-miR-374-3p	turquoise				-0.36	0.30283	0.997217	2.6139e-10	1	54.8485	52.7542	2.0943	50.6599	101
rno-miR-340-5p	turquoise				-0.3	0.404624	0.992663	1.25635e-08	1	51.932	49.5547	2.37737	47.1773	101
rno-miR-32-5p	turquoise				-0.35	0.317315	0.989404	5.44608e-08	1	48.0915	46.9581	1.13342	45.8247	101
rno-miR-30e-5p	turquoise				-0.31	0.378658	0.990421	3.64103e-08	1	49.0248	48.1375	0.887289	47.2503	101
rno-miR-30d-3p	turquoise				-0.32	0.374215	0.992857	1.12923e-08	1	51.8717	49.4131	2.45864	46.9545	101
rno-miR-29b-3p	turquoise				-0.29	0.409834	0.99228	1.54002e-08	1	50.4108	49.3875	1.02333	48.3641	101
rno-miR-27b-3p	turquoise				-0.28	0.437414	0.986825	1.29728e-07	1	46.4281	45.7605	0.667606	45.0929	101
rno-miR-26b-5p	turquoise				-0.35	0.319894	0.987833	9.44986e-08	1	51.2647	47.3947	3.86997	43.5247	101
rno-miR-21-5p	turquoise				-0.32	0.365345	0.99771	1.19885e-10	1	55.3273	53.6008	1.72648	51.8743	101
rno-miR-200a-3p	turquoise				-0.31	0.378629	0.997441	1.87144e-10	1	54.5624	53.2076	1.35486	51.8527	101
rno-miR-19a-3p	turquoise				-0.35	0.320623	0.993483	7.83141e-09	1	51.3138	49.8675	1.44625	48.4213	101
rno-miR-141-3p	turquoise				-0.34	0.329542	0.992082	1.70354e-08	1	50.1378	48.6184	1.51939	47.099	101
rno-miR-140-5p	turquoise				-0.37	0.295328	0.98911	6.07331e-08	1	49.9236	47.9336	1.98992	45.9437	101
rno-miR-126a-5p	turquoise				-0.31	0.387494	0.992648	1.26691e-08	1	51.6216	50.0977	1.52393	48.5737	101
rno-miR-126a-3p	turquoise				-0.43	0.219578	0.985429	1.9378e-07	1	47.1743	45.0926	2.08167	43.0109	101
rno-miR-106b-5p	turquoise				-0.25	0.490717	0.987656	1.00073e-07	1	47.3958	46.1663	1.22948	44.9368	101
rno-miR-101b-3p	turquoise				-0.31	0.380027	0.997405	1.97691e-10	1	55.4461	53.3223	2.12379	51.1986	101
rno-miR-101a-3p	turquoise				-0.34	0.33555	0.995515	1.76061e-09	1	53.2096	51.6505	1.55911	50.0914	101
rno-miR-9a-5p	turquoise				-0.23	0.523572	0.94812	2.97639e-05	0	31.8615	27.7139	4.14758	23.5663	101
rno-miR-9a-3p	turquoise				-0.21	0.561502	0.938482	5.81505e-05	0	27.1972	23.3312	3.86604	19.4651	101
rno-miR-99a-3p	turquoise				-0.19	0.601995	0.955045	1.69229e-05	0	27.5403	26.6792	0.861104	25.8181	101
rno-miR-96-5p	turquoise				-0.08	0.823697	0.927841	0.000108648	0	18.3465	18.1624	0.184117	17.9783	101
rno-miR-802-5p	turquoise				-0.5	0.138694	0.921441	0.000151436	0	17.9072	16.5963	1.31082	15.2855	101
rno-miR-802-3p	turquoise				-0.47	0.166576	0.860773	0.00138485	0	6.69734	6.33895	0.358382	5.98057	101
rno-miR-7b	turquoise				-0.5	0.14091	0.926062	0.000119502	0	16.7687	15.9447	0.82403	15.1206	101
rno-miR-653-5p	turquoise				-0.29	0.422491	0.973646	2.04445e-06	0	41.1228	38.0334	3.0894	34.944	101
rno-miR-6329	turquoise				-0.42	0.229114	0.975922	1.42842e-06	0	40.487	38.882	1.60504	37.2769	101
rno-miR-592	turquoise				-0.41	0.236923	0.9132	0.000223405	0	14.1509	13.89	0.260888	13.6291	101
rno-miR-547-3p	turquoise				-0.27	0.449905	0.981572	4.93516e-07	0	43.3369	41.0034	2.33343	38.67	101
rno-miR-489-5p	turquoise				-0.38	0.282481	0.982308	4.19554e-07	0	42.9745	41.4015	1.57299	39.8285	101
rno-miR-488-3p	turquoise				-0.24	0.506694	0.897737	0.000422221	0	12.0264	11.1351	0.891218	10.2439	101
rno-miR-452-5p	turquoise				-0.18	0.612532	0.938703	5.73355e-05	0	20.4402	20.1134	0.326794	19.7866	101
rno-miR-450b-5p	turquoise				-0.12	0.734136	0.888762	0.000584533	0	9.68665	9.40735	0.279299	9.12805	101
rno-miR-450a-3p	turquoise				-0.39	0.264189	0.88795	0.000601178	0	13.2064	10.5499	2.65652	7.89339	101
rno-miR-429	turquoise				-0.32	0.374657	0.981155	5.39377e-07	0	43.6338	42.5552	1.07863	41.4766	101
rno-miR-411-5p	turquoise				-0.51	0.133912	0.93811	5.95441e-05	0	22.7971	21.8765	0.920532	20.956	101
rno-miR-379-5p	turquoise				-0.51	0.130267	0.907213	0.000289552	0	18.3578	14.5795	3.77826	10.8013	101
rno-miR-376c-3p	turquoise				-0.38	0.27352	0.977059	1.17871e-06	0	40.5569	38.1554	2.40149	35.7539	101
rno-miR-369-3p	turquoise				-0.36	0.304623	0.972194	2.52919e-06	0	35.8143	35.1887	0.625631	34.5631	101
rno-miR-362-3p	turquoise				-0.23	0.519659	0.97812	9.76593e-07	0	40.3873	39.8875	0.499806	39.3877	101
rno-miR-3585-5p	turquoise				0	0.996083	0.858252	0.00148317	0	6.71623	6.54419	0.172038	6.37215	101
rno-miR-3559-5p	turquoise				-0.4	0.252849	0.98465	2.38453e-07	0	48.2147	44.1847	4.03001	40.1547	101
rno-miR-34b-5p	turquoise				-0.28	0.43488	0.91514	0.00020458	0	14.7404	14.3487	0.391724	13.957	101
rno-miR-338-3p	turquoise				-0.35	0.327212	0.930108	9.58954e-05	0	19.1322	17.5605	1.57161	15.9889	101
rno-miR-335	turquoise				-0.26	0.464883	0.957485	1.35779e-05	0	34.6702	30.4682	4.20201	26.2662	101
rno-miR-33-5p	turquoise				-0.29	0.424116	0.959364	1.13578e-05	0	29.5082	28.8591	0.649111	28.21	101
rno-miR-32-3p	turquoise				-0.39	0.262002	0.961338	9.32841e-06	0	31.2572	30.8052	0.45201	30.3532	101
rno-miR-30a-5p	turquoise				-0.21	0.561007	0.967726	4.56557e-06	0	34.9514	34.5831	0.368335	34.2148	101
rno-miR-3068-5p	turquoise				-0.26	0.476178	0.98087	5.72581e-07	0	43.1207	42.2207	0.900019	41.3207	101
rno-miR-301a-3p	turquoise				-0.27	0.450122	0.98371	3.02072e-07	0	45.1911	43.7701	1.42097	42.3491	101
rno-miR-29c-3p	turquoise				-0.24	0.505898	0.94974	2.62687e-05	0	26.6206	26.4286	0.191936	26.2367	101
rno-miR-29a-5p	turquoise				-0.36	0.308409	0.918585	0.000174072	0	16.8466	15.6998	1.14685	14.5529	101
rno-miR-299a-3p	turquoise				-0.52	0.121327	0.907969	0.000280496	0	14.1498	13.833	0.316804	13.5162	101
rno-miR-293-5p	turquoise				-0.22	0.548209	0.973293	2.15538e-06	0	37.8392	36.9095	0.92972	35.9797	101
rno-miR-24-2-5p	turquoise				-0.44	0.199871	0.916059	0.000196086	0	15.9536	15.7341	0.219521	15.5145	101
rno-miR-24-1-5p	turquoise				-0.3	0.397845	0.939231	5.54219e-05	0	22.7244	22.5857	0.138753	22.4469	101
rno-miR-22-3p	turquoise				-0.42	0.231308	0.983724	3.01059e-07	0	45.8135	43.3802	2.43333	40.9469	101
rno-miR-219a-5p	turquoise				-0.1	0.787548	0.895884	0.000452614	0	10.1486	9.93252	0.216124	9.71639	101
rno-miR-218a-5p	turquoise				0.14	0.695255	0.623055	0.0543103	0	0.321554	0.308996	0.0125587	0.296437	101
rno-miR-215	turquoise				-0.44	0.201088	0.972278	2.49876e-06	0	38.5899	36.7356	1.85422	34.8814	101
rno-miR-21-3p	turquoise				-0.31	0.387817	0.958281	1.26005e-05	0	31.119	30.894	0.225004	30.669	101
rno-miR-20a-5p	turquoise				-0.24	0.501073	0.953829	1.88014e-05	0	32.9934	29.8611	3.13227	26.7289	101
rno-miR-201-5p	turquoise				-0.07	0.84342	0.87736	0.000851379	0	8.70675	8.42424	0.28251	8.14173	101
rno-miR-1b	turquoise				-0.35	0.325331	0.969304	3.74292e-06	0	40.9245	35.998	4.92658	31.0714	101
rno-miR-19b-3p	turquoise				-0.23	0.526354	0.985293	2.01088e-07	0	46.206	45.0649	1.14102	43.9239	101
rno-miR-199a-3p	turquoise				-0.31	0.378581	0.985291	2.01203e-07	0	48.8563	45.4235	3.43285	41.9906	101
rno-miR-196b-3p	turquoise				-0.06	0.879247	0.851276	0.00178159	0	5.40952	5.3989	0.0106255	5.38827	101
rno-miR-196a-3p	turquoise				-0.18	0.625062	0.946033	3.47606e-05	0	24.0872	23.848	0.239262	23.6087	101
rno-miR-195-5p	turquoise				-0.28	0.435901	0.975834	1.44934e-06	0	43.4839	40.5777	2.90618	37.6716	101
rno-miR-194-5p	turquoise				-0.38	0.275934	0.947716	3.06858e-05	0	26.8506	26.0808	0.769795	25.311	101
rno-miR-192-5p	turquoise				-0.42	0.227429	0.98365	3.06515e-07	0	45.7382	43.0037	2.73443	40.2693	101
rno-miR-190b-5p	turquoise				-0.33	0.359345	0.984036	2.78751e-07	0	44.1513	43.5187	0.632568	42.8861	101
rno-miR-190a-5p	turquoise				-0.38	0.27762	0.983579	3.11896e-07	0	43.2105	41.8346	1.37592	40.4587	101
rno-miR-18a-5p	turquoise				-0.21	0.567772	0.946268	3.41681e-05	0	25.3012	25.104	0.197202	24.9068	101
rno-miR-16-5p	turquoise				-0.24	0.502088	0.94531	3.66276e-05	0	26.7662	25.7266	1.03952	24.6871	101
rno-miR-16-3p	turquoise				-0.43	0.216361	0.919583	0.000165894	0	16.6806	16.2752	0.405387	15.8698	101
rno-miR-15a-5p	turquoise				-0.22	0.548696	0.97881	8.59904e-07	0	41.3392	40.5398	0.799381	39.7404	101
rno-miR-152-3p	turquoise				-0.3	0.404532	0.946718	3.30572e-05	0	33.3132	27.6963	5.61695	22.0793	101
rno-miR-148a-3p	turquoise				-0.32	0.360211	0.980252	6.498e-07	0	41.7377	40.9481	0.789601	40.1585	101
rno-miR-144-5p	turquoise				-0.42	0.225396	0.886683	0.000627834	0	10.8147	10.7519	0.0627781	10.6891	101
rno-miR-144-3p	turquoise				-0.5	0.142594	0.929982	9.65747e-05	0	20.9769	20.6597	0.317164	20.3425	101
rno-miR-143-5p	turquoise				-0.15	0.684794	0.96331	7.58469e-06	0	34.9589	33.0754	1.88347	31.1919	101
rno-miR-143-3p	turquoise				-0.27	0.447864	0.98405	2.77797e-07	0	46.3732	43.9047	2.46848	41.4362	101
rno-miR-142-5p	turquoise				-0.24	0.502493	0.968433	4.18194e-06	0	35.4989	34.7715	0.727408	34.0441	101
rno-miR-142-3p	turquoise				-0.32	0.373475	0.983717	3.01615e-07	0	48.6791	44.1714	4.50769	39.6637	101
rno-miR-135a-5p	turquoise				-0.15	0.674396	0.907321	0.000288248	0	17.1075	14.5202	2.58727	11.9329	101
rno-miR-10b-3p	turquoise				-0.58	0.0763358	0.896556	0.000441419	0	14.5365	12.0517	2.48485	9.56682	101
rno-miR-101a-5p	turquoise				-0.38	0.275474	0.964873	6.38464e-06	0	33.9712	33.3561	0.615182	32.7409	101
rno-let-7i-5p	turquoise				-0.38	0.278609	0.974817	1.70683e-06	0	44.8398	39.6943	5.14555	34.5487	101
rno-let-7g-5p	turquoise				-0.38	0.273773	0.984934	2.21368e-07	0	49.9448	45.4228	4.52202	40.9007	101
p-rno-miR-8	turquoise				-0.21	0.554546	0.968322	4.2404e-06	0	35.0169	34.662	0.354867	34.3071	101
p-rno-miR-6	turquoise				-0.59	0.074396	0.908182	0.000277976	0	15.0017	14.7156	0.286111	14.4295	101
p-rno-miR-23	turquoise				-0.35	0.323416	0.970921	3.0202e-06	0	35.057	34.2424	0.814548	33.4279	101
p-rno-miR-22	turquoise				-0.24	0.495464	0.962546	8.22884e-06	0	30.9466	30.2027	0.743862	29.4589	101
rno-miR-301a-5p	yellow				-0.4	0.249485	0.990763	3.14954e-08	1	22.5604	5.98816	16.5722	-10.584	14
rno-miR-22-5p	yellow				-0.39	0.267039	0.992222	1.58647e-08	1	19.2439	5.82746	13.4164	-7.58898	14
rno-miR-1839-5p	yellow				-0.41	0.236057	0.993541	7.55673e-09	1	20.5766	6.08538	14.4912	-8.40586	14
rno-miR-145-3p	yellow				-0.35	0.324691	0.994753	3.29474e-09	1	16.6464	5.76018	10.8863	-5.12609	14
rno-miR-98-5p	yellow				-0.43	0.220461	0.981333	5.19443e-07	0	30.409	5.67364	24.7354	-19.0618	14
rno-miR-376b-5p	yellow				-0.48	0.155592	0.925515	0.000122996	0	6.76158	1.94245	4.81912	-2.87667	14
rno-miR-26a-3p	yellow				-0.27	0.449942	0.810054	0.00449692	0	0.477928	0.238735	0.239193	-0.000458586	14
rno-miR-196a-5p	yellow				-0.48	0.157697	0.950808	2.41367e-05	0	10.5531	3.28608	7.26699	-3.98091	14
rno-miR-185-5p	yellow				-0.56	0.0888928	0.944764	3.80868e-05	0	8.14673	2.60421	5.54252	-2.9383	14
rno-miR-1843a-5p	yellow				-0.34	0.342841	0.971344	2.84986e-06	0	15.4257	4.12142	11.3043	-7.18287	14
rno-miR-181b-1-3p	yellow				-0.47	0.172754	0.963834	7.16504e-06	0	24.6035	4.2333	20.3702	-16.1369	14
rno-let-7f-5p	yellow				-0.37	0.286192	0.973461	2.10205e-06	0	34.9832	5.18963	29.7935	-24.6039	14
rno-let-7f-2-3p	yellow				-0.24	0.496722	0.931257	8.98664e-05	0	4.68681	2.01297	2.67384	-0.660876	14
rno-let-7c-2-3p__rno-let-7a-1-3p	yellow				-0.37	0.287804	0.817677	0.00385495	0	0.274064	0.252084	0.0219797	0.230104	14

## Sheet: Table S6
Table S6: 14 weeks of age differential gene expression analysis for Losartan (LOS) compared to Vehicle (VEH) treated animals, ranked by FDR.
GeneID	log2FC	logCPM	LR	PValue	FDR	chr	start	end	strand	symbol	biotype
ENSRNOG00000002937	2.46442	6.06583	624.188	9.18205e-138	1.3258e-133	13	50502724	50514151	-	Ren	protein_coding
ENSRNOG00000029042	-1.19228	7.36129	161.096	6.51895e-37	4.70636e-33	MT	13543	14061	-	Mt-nd6	protein_coding
ENSRNOG00000031053	-1.20317	8.62091	143.553	4.44906e-33	2.14133e-29	MT	9870	10166	+	Mt-nd4l	protein_coding
ENSRNOG00000031033	-1.18211	9.46942	132.958	9.23425e-31	3.33333e-27	MT	3904	4942	+	Mt-nd2	protein_coding
ENSRNOG00000029707	-1.11404	9.43049	130.889	2.61894e-30	7.56299e-27	MT	10160	11537	+	Mt-nd4	protein_coding
ENSRNOG00000029971	-1.09437	10.8823	122.661	1.65471e-28	3.98206e-25	MT	11736	13565	+	Mt-nd5	protein_coding
ENSRNOG00000031979	-0.957551	10.2067	110.237	8.6957e-26	1.79367e-22	MT	7919	8599	+	Mt-atp6	protein_coding
ENSRNOG00000030700	-0.851286	11.9414	109.802	1.08307e-25	1.95481e-22	MT	8599	9382	+	Mt-co3	protein_coding
ENSRNOG00000021027	1.62022	6.41299	101.751	6.29624e-24	1.01013e-20	1	101687855	101692846	+	Dbp	protein_coding
ENSRNOG00000015366	0.86613	4.07642	99.2882	2.18309e-23	3.15217e-20	9	42831742	42839837	-	Neurl3	protein_coding
ENSRNOG00000030644	-0.915154	8.77026	91.3292	1.21654e-21	1.59687e-18	MT	2740	3694	+	Mt-nd1	protein_coding
ENSRNOG00000047884	-0.801201	3.39388	81.538	1.71927e-19	1.96733e-16	1	62112797	62114672	-	AABR07001923.1	protein_coding
ENSRNOG00000031766	-0.75201	10.4511	81.4791	1.77127e-19	1.96733e-16	MT	14136	15278	+	Mt-cyb	protein_coding
ENSRNOG00000033059	0.828874	2.45578	78.3457	8.64993e-19	8.92117e-16	7	142322172	142352382	-	Galnt6	protein_coding
ENSRNOG00000001926	-0.660858	4.37057	77.425	1.37862e-18	1.32706e-15	11	77815181	77830416	+	Cldn1	protein_coding
ENSRNOG00000015334	-0.53679	6.96977	77.258	1.5002e-18	1.35383e-15	2	28926107	29029176	-	Fcho2	protein_coding
ENSRNOG00000007478	0.608879	5.13426	76.8373	1.85639e-18	1.57673e-15	3	81314149	81344110	-	Cry2	protein_coding
ENSRNOG00000018413	0.917602	5.20692	76.1708	2.60156e-18	2.08689e-15	5	168086998	168123395	-	Per3	protein_coding
ENSRNOG00000055390	1.56907	-0.29999	75.7816	3.16841e-18	2.40783e-15	10	56273201	56273342	-	RF01290	snoRNA
ENSRNOG00000014448	-1.36133	5.14508	75.6493	3.38789e-18	2.44589e-15	1	178039063	178137465	+	Arntl	protein_coding
ENSRNOG00000020194	0.822384	6.57311	75.4927	3.66757e-18	2.52171e-15	9	98549705	98551438	-	Hes6	protein_coding
ENSRNOG00000033694	0.760013	3.27357	74.1221	7.34316e-18	4.81945e-15	7	12006710	12016524	+	Klf16	protein_coding
ENSRNOG00000060816	1.15143	3.78485	73.3151	1.10516e-17	6.69986e-15	10	56274096	56274238	-	RF00554	snoRNA
ENSRNOG00000047786	-0.575454	4.64879	73.3001	1.11363e-17	6.69986e-15	17	15447716	15467359	-	Ogn	protein_coding
ENSRNOG00000013408	-1.13558	3.4363	72.3883	1.76758e-17	1.02088e-14	9	45901741	46081880	+	Npas2	protein_coding
ENSRNOG00000011909	-0.544364	6.78087	71.9891	2.16389e-17	1.20171e-14	8	104414567	104542317	-	Rasa2	protein_coding
ENSRNOG00000029792	-0.669946	4.14305	69.5339	7.51137e-17	4.01692e-14	17	14607442	14627937	-	NEWGENE_1308171	protein_coding
ENSRNOG00000056985	2.67246	0.655601	68.6734	1.16198e-16	5.9921e-14	5	129142661	129142801	-	RF00015	snRNA
ENSRNOG00000014179	0.716076	7.10457	67.6939	1.90951e-16	9.50737e-14	10	14088319	14089979	+	Rps2	protein_coding
ENSRNOG00000026323	-1.09788	0.568031	67.1659	2.49588e-16	1.20127e-13	5	113871230	113880911	-	Eqtn	protein_coding
ENSRNOG00000056599	1.98816	3.72404	67.0111	2.69976e-16	1.25748e-13	7	31818021	31818266	-	RF00563	snoRNA
ENSRNOG00000051867	-0.633283	4.2799	66.4602	3.57025e-16	1.61096e-13	11	38727048	38773607	+	Zfp600	protein_coding
ENSRNOG00000017158	-0.474179	8.62727	66.0282	4.44527e-16	1.94501e-13	1	175883363	175895510	-	Eif4g2	protein_coding
ENSRNOG00000052775	-0.5169	5.72424	65.8583	4.84536e-16	2.03586e-13	2	53813131	53827175	-	RGD1305938	protein_coding
ENSRNOG00000002238	0.702414	4.60574	65.8222	4.93492e-16	2.03586e-13	11	68306659	68349238	-	Sema5b	protein_coding
ENSRNOG00000057923	2.18752	0.906185	65.7426	5.13838e-16	2.06092e-13	1	174684259	174684441	+	RF00319	snoRNA
ENSRNOG00000033010	0.723199	2.71239	65.5635	5.62721e-16	2.19598e-13	17	69695550	69711689	-	Akr1c12	protein_coding
ENSRNOG00000025539	-0.527621	7.53625	64.9843	7.54986e-16	2.86875e-13	1	235653121	235813030	-	Vps13a	protein_coding
ENSRNOG00000051756	-0.577218	4.98825	64.4886	9.70919e-16	3.52525e-13	10	34489940	34493088	+	Zfp62	protein_coding
ENSRNOG00000056458	-0.582381	4.55663	64.4771	9.76592e-16	3.52525e-13	7	40217269	40306327	+	Cep290	protein_coding
ENSRNOG00000055569	1.5551	-0.591532	64.1246	1.16796e-15	4.11321e-13	1	164436586	164436730	-	RF00067	snoRNA
ENSRNOG00000061082	1.58929	1.90568	63.953	1.27422e-15	4.38059e-13	7	140904418	140904581	+	RF00003	snRNA
ENSRNOG00000004719	-0.564741	3.69749	63.4144	1.67485e-15	5.624e-13	14	72948124	72970329	-	Pp2d1	protein_coding
ENSRNOG00000011668	-1.53852	2.19759	63.0562	2.00895e-15	6.59257e-13	17	12261102	12276315	+	Nfil3	protein_coding
ENSRNOG00000005927	-0.490958	6.8542	62.8649	2.2138e-15	7.10334e-13	7	60385688	60416925	-	Cpsf6	protein_coding
ENSRNOG00000058589	-0.999388	4.70591	61.994	3.44504e-15	1.08137e-12	5	6373583	6373849	+	AABR07046778.1	protein_coding
ENSRNOG00000052459	-0.658009	2.9037	61.6174	4.17112e-15	1.28142e-12	10	95431088	95431312	-	AABR07030603.2	protein_coding
ENSRNOG00000005158	-0.726156	3.84715	61.5475	4.32187e-15	1.30007e-12	3	117335212	117354480	+	Slc24a5	protein_coding
ENSRNOG00000005021	-0.600569	5.18959	61.4861	4.45891e-15	1.31392e-12	3	33037034	33075685	-	Orc4	protein_coding
ENSRNOG00000018143	0.845848	3.64108	61.3609	4.75161e-15	1.37217e-12	5	135675832	135677432	-	Hpdl	protein_coding
ENSRNOG00000017986	-0.745803	3.0132	61.3216	4.84744e-15	1.3724e-12	2	86971147	86980515	+	Zfp458	protein_coding
ENSRNOG00000017784	-0.652598	4.20954	61.2254	5.09006e-15	1.41337e-12	2	209358760	209448123	+	Lrif1	protein_coding
ENSRNOG00000028208	0.607908	4.5491	60.3394	7.98322e-15	2.1749e-12	10	46972038	46974806	+	Mief2	protein_coding
ENSRNOG00000019376	-0.576423	4.3799	59.8869	1.00466e-14	2.68635e-12	1	65781547	65800492	+	Zfp329	protein_coding
ENSRNOG00000050490	-0.747785	3.51651	59.768	1.06727e-14	2.80187e-12	10	94982051	94982117	-	Mir3064	miRNA
ENSRNOG00000034234	-0.787358	14.6718	59.3192	1.34065e-14	3.45672e-12	MT	5323	6867	+	Mt-co1	protein_coding
ENSRNOG00000004006	-0.535751	5.83123	59.2279	1.40426e-14	3.5572e-12	6	64165913	64170151	-	Dnajb9	protein_coding
ENSRNOG00000061536	1.4141	2.12924	59.1451	1.46463e-14	3.64618e-12	5	150529715	150529928	-	RF00045	snoRNA
ENSRNOG00000012470	-0.65298	5.23836	58.4734	2.06057e-14	5.04282e-12	8	56641808	56696968	-	Zc3h12c	protein_coding
ENSRNOG00000020467	-0.622137	5.55262	58.0987	2.49291e-14	5.99918e-12	18	26185259	26211445	-	Nrep	protein_coding
ENSRNOG00000014087	0.448615	5.76727	57.3434	3.65996e-14	8.6633e-12	19	10320604	10339178	+	Kifc3	protein_coding
ENSRNOG00000033654	-0.647761	4.06836	57.2075	3.92173e-14	9.13319e-12	8	103342929	103351680	+	LOC501038	protein_coding
ENSRNOG00000030371	-0.708661	11.8518	56.8675	4.66183e-14	1.06845e-11	MT	7006	7689	+	Mt-co2	protein_coding
ENSRNOG00000006749	-0.539018	5.86735	56.7083	5.05501e-14	1.12356e-11	7	40171963	40217056	-	Tmtc3	protein_coding
ENSRNOG00000019383	0.915773	7.40205	56.7071	5.05794e-14	1.12356e-11	7	123043503	123058604	+	Tef	protein_coding
ENSRNOG00000052406	-0.589071	3.342	56.489	5.65148e-14	1.23639e-11	1	61268248	61276755	+	LOC102552527	protein_coding
ENSRNOG00000002075	-0.466983	6.18082	56.2911	6.24987e-14	1.34689e-11	14	15059387	15146586	+	Cnot6l	protein_coding
ENSRNOG00000011498	-0.497833	5.35874	56.2403	6.41349e-14	1.3515e-11	5	101555694	101588598	-	Psip1	protein_coding
ENSRNOG00000004521	-0.50585	5.31275	56.2265	6.45844e-14	1.3515e-11	6	86785771	86810316	+	Prpf39	protein_coding
ENSRNOG00000011619	-0.452305	7.9123	56.184	6.59962e-14	1.36131e-11	8	64573358	64777543	+	Myo9a	protein_coding
ENSRNOG00000006460	0.512469	5.70739	56.1267	6.79482e-14	1.38184e-11	10	13528413	13536899	-	Amdhd2	protein_coding
ENSRNOG00000047137	-0.48339	8.72109	56.0938	6.90931e-14	1.3856e-11	2	33881024	33920837	-	Erbin	protein_coding
ENSRNOG00000057227	-0.618199	3.43067	55.9341	7.49397e-14	1.48227e-11	X	1031035	1076850	-	LOC100363372	protein_coding
ENSRNOG00000000961	0.71962	3.156	55.7233	8.34233e-14	1.62777e-11	12	32666635	32740732	-	Glt1d1	protein_coding
ENSRNOG00000005386	-0.543004	6.0302	55.6879	8.49399e-14	1.63526e-11	7	42269784	42351054	+	Kitlg	protein_coding
ENSRNOG00000042340	-0.566829	4.52127	55.3252	1.02151e-13	1.94074e-11	14	6581983	6587141	-	LOC679894	protein_coding
ENSRNOG00000009300	-0.478349	5.67926	55.1826	1.09834e-13	2.05961e-11	3	57318795	57389901	-	LOC103690017	protein_coding
ENSRNOG00000048577	-0.572987	4.88097	55.0986	1.1463e-13	2.12197e-11	7	15785410	15790366	+	Zfp955a	protein_coding
ENSRNOG00000061106	1.37766	4.77313	55.0385	1.18193e-13	2.16024e-11	9	79578016	79578206	+	RF00004	snRNA
ENSRNOG00000004268	-0.625397	5.27163	54.7034	1.40163e-13	2.52977e-11	6	143901280	143917575	+	Zfp386	protein_coding
ENSRNOG00000006356	-0.931103	0.761585	54.5814	1.49143e-13	2.6586e-11	14	114834771	114868328	-	RGD1562229	protein_coding
ENSRNOG00000039759	-0.723323	1.85289	54.5011	1.55362e-13	2.73571e-11	X	10023489	10031167	-	Gpr34	protein_coding
ENSRNOG00000033792	-0.603261	3.00181	54.41	1.62734e-13	2.80278e-11	5	164419265	164502469	-	RGD1565622	protein_coding
ENSRNOG00000005270	-0.642596	5.0138	54.4061	1.63054e-13	2.80278e-11	7	29029263	29044251	+	Sycp3	protein_coding
ENSRNOG00000011440	-0.524768	4.78683	54.2853	1.73391e-13	2.9454e-11	2	120278605	120316600	-	Ccdc39	protein_coding
ENSRNOG00000012385	-0.423898	6.41461	53.5291	2.5479e-13	4.27781e-11	2	140471690	140534259	+	Naa15	protein_coding
ENSRNOG00000002585	-0.454978	5.7945	53.3789	2.75029e-13	4.56453e-11	X	124832628	124870329	-	Cul4b	protein_coding
ENSRNOG00000053025	-0.659991	4.81599	53.3489	2.79274e-13	4.58231e-11	17	43679411	43689138	+	AC130391.3	protein_coding
ENSRNOG00000002754	0.897711	2.19792	52.9068	3.4976e-13	5.67436e-11	14	18521930	18531179	-	Areg	protein_coding
ENSRNOG00000011675	-0.751963	1.92935	52.8296	3.63783e-13	5.83629e-11	1	62555188	62558033	-	Zfp40	protein_coding
ENSRNOG00000005287	0.564127	4.64068	52.7528	3.78277e-13	6.00213e-11	6	128641214	128727374	-	Syne3	protein_coding
ENSRNOG00000054488	-0.649706	4.29701	52.5759	4.13933e-13	6.4965e-11	5	164316007	164348713	-	LOC500584	protein_coding
ENSRNOG00000048961	0.870576	1.60085	52.4391	4.43804e-13	6.89042e-11	4	180232382	180234804	-	Bhlhe41	protein_coding
ENSRNOG00000058908	-0.465068	5.39175	52.4011	4.52471e-13	6.95025e-11	16	37500017	37502237	+	Hmgb1	protein_coding
ENSRNOG00000016011	-0.529567	4.24272	52.3757	4.58371e-13	6.96675e-11	1	40389638	40520447	+	Plekhg1	protein_coding
ENSRNOG00000019430	0.515625	4.37809	52.192	5.03299e-13	7.54315e-11	1	198123884	198128857	-	Coro1a	protein_coding
ENSRNOG00000031031	-0.506458	6.61908	52.1786	5.06742e-13	7.54315e-11	5	50282084	50362344	-	Zfp292	protein_coding
ENSRNOG00000040242	0.750042	2.14129	52.0668	5.36431e-13	7.90359e-11	1	5448958	5571512	+	Epm2a	protein_coding
ENSRNOG00000056907	-0.489605	7.53041	51.9082	5.81583e-13	8.4823e-11	2	57509428	57600820	-	Nipbl	protein_coding
ENSRNOG00000003927	-0.532905	3.27113	51.4718	7.26328e-13	1.04874e-10	13	47126741	47154292	-	Cd55	protein_coding
ENSRNOG00000056036	-0.6198	2.72612	51.0139	9.17165e-13	1.31118e-10	1	64740487	64749705	+	LOC103691005	protein_coding
ENSRNOG00000013002	-0.484257	6.47544	50.9468	9.49055e-13	1.34347e-10	2	43002044	43068677	-	Gpbp1	protein_coding
ENSRNOG00000051563	-0.578765	3.4335	50.4774	1.20544e-12	1.68287e-10	7	13104481	13108723	-	Giot1	protein_coding
ENSRNOG00000014338	1.0975	6.21946	50.4666	1.21213e-12	1.68287e-10	3	11442397	11452529	-	Slc25a25	protein_coding
ENSRNOG00000004443	-0.572133	4.11698	50.4125	1.24595e-12	1.71336e-10	3	132560506	132692737	+	Sptlc3	protein_coding
ENSRNOG00000032668	-0.655862	3.23527	50.3742	1.27057e-12	1.73073e-10	1	282490698	282492912	-	AABR07007130.1	protein_coding
ENSRNOG00000021128	1.14426	0.872255	50.3418	1.29165e-12	1.74301e-10	1	102103094	102106127	-	Kcnj11	protein_coding
ENSRNOG00000014501	-0.421751	7.11101	50.1643	1.41397e-12	1.8904e-10	4	115601661	115690272	+	Zfp638	protein_coding
ENSRNOG00000007793	-0.656905	5.85688	50.1065	1.45622e-12	1.92903e-10	5	48501472	48504511	-	Pnrc1	protein_coding
ENSRNOG00000053635	-0.519149	4.87123	50.0096	1.52996e-12	2.00252e-10	17	45078556	45097013	+	Zkscan8	protein_coding
ENSRNOG00000022838	0.587304	2.89441	49.9975	1.53944e-12	2.00252e-10	5	152446845	152458023	-	Cnksr1	protein_coding
ENSRNOG00000046353	-0.789407	2.34325	49.8925	1.62404e-12	2.09371e-10	1	38582629	38586563	-	LOC501406	protein_coding
ENSRNOG00000008055	-0.583044	3.04011	49.8513	1.65853e-12	2.11924e-10	5	24434872	24446406	+	Ccne2	protein_coding
ENSRNOG00000051570	-0.570487	3.22126	49.7201	1.77322e-12	2.24592e-10	1	61870347	61872975	-	AABR07001910.1	protein_coding
ENSRNOG00000013770	-0.549941	6.47623	49.2046	2.30608e-12	2.89543e-10	1	150323768	150395415	-	Folh1	protein_coding
ENSRNOG00000006797	-0.544646	3.58793	48.9762	2.59093e-12	3.22503e-10	X	135370822	135419704	-	Zfp280c	protein_coding
ENSRNOG00000055631	-0.545651	5.55877	48.895	2.70032e-12	3.33247e-10	8	78858570	78949447	+	Zfp280d	protein_coding
ENSRNOG00000002835	-0.479058	6.39144	48.8393	2.77822e-12	3.39955e-10	10	81991147	82027119	-	Luc7l3	protein_coding
ENSRNOG00000058103	-0.641362	2.33265	48.6171	3.11137e-12	3.77522e-10	1	46740305	46744647	-	AABR07001477.1	lncRNA
ENSRNOG00000037518	0.627221	3.9275	48.5073	3.29067e-12	3.9595e-10	5	137189473	137192240	+	Hyi	protein_coding
ENSRNOG00000003712	-0.390573	6.99345	48.4163	3.44695e-12	4.11327e-10	14	113570150	113618138	+	Ppp4r3b	protein_coding
ENSRNOG00000011526	0.899265	1.68808	48.3978	3.47959e-12	4.11818e-10	1	126749508	126947392	+	Pcsk6	protein_coding
ENSRNOG00000056374	-0.618154	3.57668	48.3092	3.64042e-12	4.2735e-10	5	164646666	164648328	-	AC097784.1	protein_coding
ENSRNOG00000061869	-0.924204	0.907913	48.1808	3.88666e-12	4.52576e-10	12	3233961	3284155	+	AABR07035012.1	lncRNA
ENSRNOG00000036592	-0.524826	5.88486	47.8474	4.60716e-12	5.32183e-10	1	260153645	260178349	+	Zfp518a	protein_coding
ENSRNOG00000007804	-0.465317	7.67889	47.8187	4.67509e-12	5.35744e-10	4	33890349	33943211	+	C1galt1	protein_coding
ENSRNOG00000009836	-0.421887	6.5002	47.4885	5.53264e-12	6.25435e-10	15	89266710	89339323	-	Rbm26	protein_coding
ENSRNOG00000015633	-0.432868	6.8515	47.4844	5.54441e-12	6.25435e-10	9	86044485	86129329	-	Cul3	protein_coding
ENSRNOG00000048606	-0.545454	4.58068	47.4133	5.74901e-12	6.43488e-10	16	70142761	70242979	-	LOC100912478	protein_coding
ENSRNOG00000009050	0.536788	8.07833	47.3283	6.0038e-12	6.66837e-10	6	135724455	135731896	+	Amn	protein_coding
ENSRNOG00000002599	0.636431	3.503	47.2969	6.10072e-12	6.7243e-10	10	47930633	47949773	+	Grap	protein_coding
ENSRNOG00000009104	-0.39065	6.76133	47.1312	6.63894e-12	7.17883e-10	10	39850818	39870188	+	AABR07029605.1	protein_coding
ENSRNOG00000002871	-0.584168	5.59732	47.1146	6.69551e-12	7.17883e-10	10	10457320	10460756	+	Rbm25l1	protein_coding
ENSRNOG00000051171	-0.605045	9.82456	47.1119	6.70476e-12	7.17883e-10	10	89285855	89296213	+	G6pc	protein_coding
ENSRNOG00000037514	-0.486577	6.24097	47.1094	6.71339e-12	7.17883e-10	3	94702663	94767239	-	Qser1	protein_coding
ENSRNOG00000031216	-0.554906	3.9572	47.0953	6.7617e-12	7.17883e-10	7	9974625	9976367	-	AABR07055776.1	protein_coding
ENSRNOG00000018237	0.485387	7.39824	46.9795	7.1733e-12	7.56024e-10	1	219291679	219294147	-	Gstp1	protein_coding
ENSRNOG00000001189	0.57844	4.44105	46.8089	7.82552e-12	8.18788e-10	20	10668411	10680283	-	Sik1	protein_coding
ENSRNOG00000056703	-0.408049	7.18348	46.7651	8.00245e-12	8.31276e-10	X	76820329	76979115	-	Atrx	protein_coding
ENSRNOG00000000397	-0.442615	4.78514	46.6167	8.6323e-12	8.8424e-10	20	32373443	32416044	-	Ccar1	protein_coding
ENSRNOG00000012505	-0.501062	3.63023	46.6161	8.6348e-12	8.8424e-10	2	34290199	34313094	-	Ppwd1	protein_coding
ENSRNOG00000008607	-0.492931	5.76724	46.4507	9.39529e-12	9.55342e-10	8	103246558	103298927	-	U2surp	protein_coding
ENSRNOG00000057806	-0.438052	7.72685	46.2401	1.04613e-11	1.05629e-09	3	119259467	119330345	-	Trpm7	protein_coding
ENSRNOG00000022141	-0.440557	5.48497	46.1611	1.08917e-11	1.09212e-09	3	113918629	113960101	+	Ctdspl2	protein_coding
[truncated: 14,295 more rows]

## Sheet: Table S7
Table S7: Differential expression at 20 weeks of age between LOS and VEH in the total RNA-seq data (AGRF) expressed as log base 2 fold change (log2FC) and ranked by FDR.
[truncated: 14,770 more rows]

[truncated: 11 more sheets: Table S8, Table S9, Table S10, Table S11, Table S12, Table S13, Table S14, Table S15, Table S16, Table S17, Table S18]
